# Supplementary material for: Nonmonotonic recruitment of ventromedial prefrontal cortex during remote memory recall
Source: PLoS Biol. 2018 Jul 2;16(7):e2005479. doi: 10.1371/journal.pbio.2005479 (PMC6044544; doi:10.1371/journal.pbio.2005479)
Supplement: S1 Data — (XLSX) [file pbio.2005479.s008.xlsx]

## Sheet: Fig_1B
Vividness	Memory Set 1									Memory Set 2									Mean
Subject	0.5M	4M	8M	12M	16M	20M	24M	60M		0.5M	4M	8M	12M	16M	20M	24M	60M		0.5M	4M	8M	12M	16M	20M	24M	60M
1	5	5	5	4	4	5	3	3		4	5	4	5	4	4	4	3		4.5	5	4.5	4.5	4	4.5	3.5	3
2	5	5	5	4	5	4	4	4		5	4	4	3	4	4	4	4		5	4.5	4.5	3.5	4.5	4	4	4
3	5	5	5	3	5	4	4	4		5	5	4	5	4	5	3	4		5	5	4.5	4	4.5	4.5	3.5	4
4	5	3	4	5	4	4	5	4		5	4	5	4	3	4	4	4		5	3.5	4.5	4.5	3.5	4	4.5	4
5	5	5	3	5	3	3	5	5		5	5	4	4	4	4	5	5		5	5	3.5	4.5	3.5	3.5	5	5
6	5	4	4	4	5	4	5	5		5	5	5	4	4	4	5	5		5	4.5	4.5	4	4.5	4	5	5
7	5	4	5	3	3	3	4	3		5	5	5	4	4	3	3	4		5	4.5	5	3.5	3.5	3	3.5	3.5
8	4	4	4	5	5	4	4	5		4	4	3	5	5	5	4	5		4	4	3.5	5	5	4.5	4	5
9	5	5	5	5	5	5	5	5		4	4	5	5	5	5	5	5		4.5	4.5	5	5	5	5	5	5
10	5	5	4	4	4	4	4	4		5	5	4	4	4	4	4	5		5	5	4	4	4	4	4	4.5
11	5	5	5	5	5	4	5	5		5	5	4	5	5	5	5	4		5	5	4.5	5	5	4.5	5	4.5
12	3	4	4	3	4	4	4	3		4	5	4	3	4	4	4	4		3.5	4.5	4	3	4	4	4	3.5
13	4	4	4	4	4	4	4	4		4	4	4	3	4	4	4	4		4	4	4	3.5	4	4	4	4
14	5	4	5	4	5	4	4	4		5	5	5	5	5	5	5	5		5	4.5	5	4.5	5	4.5	4.5	4.5
15	4	4	3	4	4	4	4	4		5	4	4	4	3	4	4	4		4.5	4	3.5	4	3.5	4	4	4
16	4	4	4	5	4	4	4	4		4	4	4	4	4	4	4	4		4	4	4	4.5	4	4	4	4
17	5	3	5	4	5	3	4	3		4	3	5	3	4	4	3	3		4.5	3	5	3.5	4.5	3.5	3.5	3
18	4	4	4	4	4	4	4	4		4	4	3	4	5	4	3	3		4	4	3.5	4	4.5	4	3.5	3.5
19	4	4	4	4	4	4	5	5		5	5	4	4	4	5	5	5		4.5	4.5	4	4	4	4.5	5	5
20	5	3	4	4	3	5	4	3		5	5	5	3	4	3	5	4		5	4	4.5	3.5	3.5	4	4.5	3.5
21	4	4	4	3	4	4	4	3		5	4	4	4	4	4	4	4		4.5	4	4	3.5	4	4	4	3.5
22	5	5	4	4	5	5	4	5		5	5	4	4	5	5	4	5		5	5	4	4	5	5	4	5
23	3	4	4	4	4	3	3	3		3	4	4	3	4	3	4	3		3	4	4	3.5	4	3	3.5	3
24	5	5	5	4	5	5	4	5		5	4	4	4	4	5	4	5		5	4.5	4.5	4	4.5	5	4	5
25	4	3	5	3	5	5	2	5		5	4	5	5	5	3	5	4		4.5	3.5	5	4	5	4	3.5	4.5
26	4	4	4	4	4	4	4	4		4	4	3	4	5	4	3	3		4	4	3.5	4	4.5	4	3.5	3.5
27	5	3	4	4	5	4	5	5		5	4	4	4	4	4	4	5		5	3.5	4	4	4.5	4	4.5	5
28	5	4	4	4	4	5	4	4		4	5	4	4	4	4	4	4		4.5	4.5	4	4	4	4.5	4	4
29	4	4	3	4	4	4	4	4		4	3	4	3	4	4	4	4		4	3.5	3.5	3.5	4	4	4	4
30	5	5	4	5	4	4	3	4		4	5	5	5	4	3	5	4		4.5	5	4.5	5	4	3.5	4	4

## Sheet: Fig_1C
Detail	Memory Set 1									Memory Set 2									Mean
Subject	0.5M	4M	8M	12M	16M	20M	24M	60M		0.5M	4M	8M	12M	16M	20M	24M	60M		0.5M	4M	8M	12M	16M	20M	24M	60M
1	5	5	4	3	5	4	3	3		4	4	4	4	3	4	3	2		4.5	4.5	4	3.5	4	4	3	2.5
2	5	5	4	2	4	3	4	3		5	4	5	2	4	3	4	3		5	4.5	4.5	2	4	3	4	3
3	5	5	5	4	5	5	3	4		5	5	4	5	4	5	3	4		5	5	4.5	4.5	4.5	5	3	4
4	5	3	4	4	3	3	4	3		5	4	4	3	3	3	3	4		5	3.5	4	3.5	3	3	3.5	3.5
5	4	4	4	5	4	3	4	5		5	5	3	4	4	4	5	5		4.5	4.5	3.5	4.5	4	3.5	4.5	5
6	5	4	5	3	5	3	4	5		5	5	4	3	4	3	5	4		5	4.5	4.5	3	4.5	3	4.5	4.5
7	4	4	4	3	3	2	3	2		3	5	5	3	3	3	4	2		3.5	4.5	4.5	3	3	2.5	3.5	2
8	4	3	4	4	5	3	4	5		4	4	4	4	4	4	4	4		4	3.5	4	4	4.5	3.5	4	4.5
9	4	3	5	4	3	4	3	3		4	4	4	3	3	4	3	4		4	3.5	4.5	3.5	3	4	3	3.5
10	5	4	4	4	4	4	4	3		5	4	4	4	4	4	4	4		5	4	4	4	4	4	4	3.5
11	5	4	5	5	5	4	5	4		5	5	4	5	5	5	4	5		5	4.5	4.5	5	5	4.5	4.5	4.5
12	4	4	3	3	3	4	3	2		5	4	4	2	4	4	4	4		4.5	4	3.5	2.5	3.5	4	3.5	3
13	4	3	3	3	4	4	3	4		4	3	4	3	4	4	3	3		4	3	3.5	3	4	4	3	3.5
14	4	5	5	5	4	5	5	5		5	4	4	4	4	4	5	5		4.5	4.5	4.5	4.5	4	4.5	5	5
15	4	3	3	3	4	2	4	4		4	4	4	3	2	3	4	4		4	3.5	3.5	3	3	2.5	4	4
16	4	4	4	4	4	4	4	4		4	4	4	4	4	4	4	4		4	4	4	4	4	4	4	4
17	4	3	4	3	4	3	4	2		4	3	4	3	3	3	3	3		4	3	4	3	3.5	3	3.5	2.5
18	5	4	3	4	4	3	4	4		4	4	4	4	4	4	3	3		4.5	4	3.5	4	4	3.5	3.5	3.5
19	4	3	4	4	4	5	4	4		5	5	3	3	3	5	5	4		4.5	4	3.5	3.5	3.5	5	4.5	4
20	4	3	4	4	3	4	3	3		4	3	5	4	4	3	5	3		4	3	4.5	4	3.5	3.5	4	3
21	5	3	4	4	3	3	3	3		5	3	4	4	3	3	3	3		5	3	4	4	3	3	3	3
22	5	5	4	5	5	5	5	5		5	4	5	4	5	5	5	5		5	4.5	4.5	4.5	5	5	5	5
23	3	3	3	3	3	3	4	4		3	4	3	3	3	3	4	3		3	3.5	3	3	3	3	4	3.5
24	5	4	3	3	3	5	4	3		5	3	3	3	3	4	3	5		5	3.5	3	3	3	4.5	3.5	4
25	3	3	5	3	5	5	3	5		5	4	4	5	4	3	4	4		4	3.5	4.5	4	4.5	4	3.5	4.5
26	5	4	3	4	4	3	4	4		4	4	4	4	4	4	3	3		4.5	4	3.5	4	4	3.5	3.5	3.5
27	5	4	4	4	5	3	4	5		4	3	3	4	3	4	4	5		4.5	3.5	3.5	4	4	3.5	4	5
28	4	4	3	4	4	4	4	4		4	3	4	4	4	4	3	4		4	3.5	3.5	4	4	4	3.5	4
29	3	3	4	3	3	3	3	4		4	3	3	2	4	3	4	4		3.5	3	3.5	2.5	3.5	3	3.5	4
30	5	5	3	5	4	3	4	3		4	5	5	5	3	3	4	4		4.5	5	4	5	3.5	3	4	3.5

## Sheet: Fig_1D
Effort	Memory Set 1									Memory Set 2									Mean
Subject	0.5M	4M	8M	12M	16M	20M	24M	60M		0.5M	4M	8M	12M	16M	20M	24M	60M		0.5M	4M	8M	12M	16M	20M	24M	60M
1	1	1	1	2	2	1	3	3		1	1	2	2	2	1	1	2		1	1	1.5	2	2	1	2	2.5
2	1	1	1	2	1	2	1	2		1	2	1	3	2	1	1	1		1	1.5	1	2.5	1.5	1.5	1	1.5
3	1	1	1	3	1	1	1	2		1	1	1	2	1	1	1	1		1	1	1	2.5	1	1	1	1.5
4	1	2	2	1	2	2	1	2		1	1	2	2	3	2	2	2		1	1.5	2	1.5	2.5	2	1.5	2
5	1	2	2	1	2	2	1	1		1	1	2	1	2	1	1	1		1	1.5	2	1	2	1.5	1	1
6	1	1	1	2	1	2	1	1		1	1	1	2	2	3	1	1		1	1	1	2	1.5	2.5	1	1
7	2	1	1	2	2	2	3	3		1	1	1	2	2	2	2	3		1.5	1	1	2	2	2	2.5	3
8	2	2	3	2	2	2	2	1		2	1	2	1	1	1	1	2		2	1.5	2.5	1.5	1.5	1.5	1.5	1.5
9	1	2	1	1	2	1	1	1		1	2	1	1	1	2	1	1		1	2	1	1	1.5	1.5	1	1
10	1	1	2	1	2	1	1	2		1	1	1	2	2	1	2	1		1	1	1.5	1.5	2	1	1.5	1.5
11	1	1	1	2	3	1	1	2		1	1	1	2	1	1	1	3		1	1	1	2	2	1	1	2.5
12	1	1	2	3	2	2	2	3		1	1	1	3	2	1	1	2		1	1	1.5	3	2	1.5	1.5	2.5
13	1	2	2	3	2	1	2	2		2	2	1	2	2	1	1	1		1.5	2	1.5	2.5	2	1	1.5	1.5
14	1	2	1	2	1	1	2	2		1	1	1	2	1	2	1	1		1	1.5	1	2	1	1.5	1.5	1.5
15	1	1	3	3	3	2	2	1		1	2	1	2	3	2	2	2		1	1.5	2	2.5	3	2	2	1.5
16	1	1	2	1	2	1	1	2		1	2	2	1	2	1	1	1		1	1.5	2	1	2	1	1	1.5
17	1	2	1	1	1	2	2	2		1	2	1	2	2	2	2	3		1	2	1	1.5	1.5	2	2	2.5
18	2	2	2	2	1	2	3	2		2	2	2	3	2	2	2	2		2	2	2	2.5	1.5	2	2.5	2
19	3	2	1	2	2	2	1	1		1	1	1	2	2	1	1	2		2	1.5	1	2	2	1.5	1	1.5
20	1	2	2	2	1	1	2	2		1	1	1	2	2	2	1	2		1	1.5	1.5	2	1.5	1.5	1.5	2
21	1	2	1	1	2	2	2	2		1	1	1	1	1	2	1	2		1	1.5	1	1	1.5	2	1.5	2
22	1	1	1	1	1	1	1	1		1	1	1	1	1	1	1	1		1	1	1	1	1	1	1	1
23	2	2	2	1	1	2	2	2		2	1	1	2	1	2	1	2		2	1.5	1.5	1.5	1	2	1.5	2
24	1	2	2	2	1	1	2	2		1	2	2	2	3	1	2	1		1	2	2	2	2	1	2	1.5
25	1	2	2	3	2	1	3	1		1	2	2	1	2	2	1	2		1	2	2	2	2	1.5	2	1.5
26	2	2	2	2	1	2	3	2		2	2	2	3	2	2	2	2		2	2	2	2.5	1.5	2	2.5	2
27	1	2	2	2	1	2	2	1		1	1	2	2	2	2	2	1		1	1.5	2	2	1.5	2	2	1
28	1	3	3	2	2	2	2	3		2	2	2	2	2	2	2	3		1.5	2.5	2.5	2	2	2	2	3
29	2	2	1	2	2	2	2	2		1	3	2	3	2	2	1	2		1.5	2.5	1.5	2.5	2	2	1.5	2
30	2	1	1	1	1	1	2	1		1	1	1	1	1	2	1	2		1.5	1	1	1	1	1.5	1.5	1.5

## Sheet: Fig_1E
Personal Significance	Memory Set 1									Memory Set 2									Mean
Subject	0.5M	4M	8M	12M	16M	20M	24M	60M		0.5M	4M	8M	12M	16M	20M	24M	60M		0.5M	4M	8M	12M	16M	20M	24M	60M
1	4	5	3	3	5	5	3	2		5	5	2	1	3	4	4	2		4.5	5	2.5	2	4	4.5	3.5	2
2	4	3	5	3	1	2	5	4		4	3	5	2	3	4	4	1		4	3	5	2.5	2	3	4.5	2.5
3	4	3	5	3	3	4	5	3		3	3	3	4	4	4	2	3		3.5	3	4	3.5	3.5	4	3.5	3
4	3	3	4	4	1	1	3	2		4	5	2	3	2	2	3	2		3.5	4	3	3.5	1.5	1.5	3	2
5	5	4	4	5	2	2	4	5		5	5	3	4	2	2	5	5		5	4.5	3.5	4.5	2	2	4.5	5
6	3	2	3	3	4	3	4	4		5	5	2	2	2	2	3	4		4	3.5	2.5	2.5	3	2.5	3.5	4
7	3	2	4	2	3	3	4	4		4	4	5	3	2	2	3	3		3.5	3	4.5	2.5	2.5	2.5	3.5	3.5
8	2	4	4	4	5	4	4	5		2	5	4	5	5	4	4	5		2	4.5	4	4.5	5	4	4	5
9	5	3	5	4	3	1	3	2		5	3	5	3	3	1	1	3		5	3	5	3.5	3	1	2	2.5
10	4	3	3	3	3	3	4	3		4	3	3	4	3	4	3	3		4	3	3	3.5	3	3.5	3.5	3
11	4	4	5	4	4	5	5	3		5	5	3	5	5	5	4	5		4.5	4.5	4	4.5	4.5	5	4.5	4
12	2	4	3	3	2	5	3	2		3	4	4	2	2	3	3	3		2.5	4	3.5	2.5	2	4	3	2.5
13	3	4	3	4	4	3	4	4		3	3	4	3	3	5	4	5		3	3.5	3.5	3.5	3.5	4	4	4.5
14	4	4	5	4	4	3	3	3		4	4	4	4	3	3	3	4		4	4	4.5	4	3.5	3	3	3.5
15	3	2	4	3	4	5	5	5		2	5	5	5	2	3	3	4		2.5	3.5	4.5	4	3	4	4	4.5
16	3	3	4	3	3	4	3	3		4	3	4	3	3	4	3	4		3.5	3	4	3	3	4	3	3.5
17	2	2	4	2	2	3	3	2		1	3	5	2	3	3	1	3		1.5	2.5	4.5	2	2.5	3	2	2.5
18	4	4	3	4	4	3	3	4		4	5	3	4	4	4	3	3		4	4.5	3	4	4	3.5	3	3.5
19	4	3	4	3	2	4	4	3		3	4	2	4	1	5	3	4		3.5	3.5	3	3.5	1.5	4.5	3.5	3.5
20	3	3	4	3	4	5	3	2		2	4	5	2	5	2	4	5		2.5	3.5	4.5	2.5	4.5	3.5	3.5	3.5
21	3	3	4	3	3	3	3	3		3	3	3	2	4	3	2	2		3	3	3.5	2.5	3.5	3	2.5	2.5
22	4	5	2	1	3	2	2	3		3	3	4	1	2	2	2	5		3.5	4	3	1	2.5	2	2	4
23	3	4	3	2	3	3	4	4		4	3	3	2	5	4	4	3		3.5	3.5	3	2	4	3.5	4	3.5
24	4	5	5	3	4	4	3	4		4	2	3	2	3	5	4	4		4	3.5	4	2.5	3.5	4.5	3.5	4
25	4	2	4	2	4	5	3	4		4	2	3	4	3	3	3	4		4	2	3.5	3	3.5	4	3	4
26	4	4	3	4	4	3	3	4		4	5	3	4	4	4	3	3		4	4.5	3	4	4	3.5	3	3.5
27	2	2	4	4	5	3	4	5		4	3	4	3	3	3	4	4		3	2.5	4	3.5	4	3	4	4.5
28	4	3	4	3	3	3	3	3		2	2	3	3	2	3	3	2		3	2.5	3.5	3	2.5	3	3	2.5
29	3	3	3	3	1	2	3	3		4	3	4	4	3	2	4	4		3.5	3	3.5	3.5	2	2	3.5	3.5
30	2	2	1	3	2	2	1	3		1	3	2	3	2	2	3	3		1.5	2.5	1.5	3	2	2	2	3

## Sheet: Fig_1F
Valence	Memory Set 1									Memory Set 2									Mean
Subject	0.5M	4M	8M	12M	16M	20M	24M	60M		0.5M	4M	8M	12M	16M	20M	24M	60M		0.5M	4M	8M	12M	16M	20M	24M	60M
1	5	5	4	4	5	5	4	4		5	5	3	3	4	5	4	3		5	5	3.5	3.5	4.5	5	4	3.5
2	5	4	5	4	4	4	5	4		4	5	5	3	4	4	5	3		4.5	4.5	5	3.5	4	4	5	3.5
3	5	5	5	5	5	5	4	5		5	5	5	5	5	5	4	5		5	5	5	5	5	5	4	5
4	4	4	5	5	4	4	5	4		5	5	3	5	4	4	5	5		4.5	4.5	4	5	4	4	5	4.5
5	4	5	5	5	3	3	4	5		5	5	5	4	4	4	5	5		4.5	5	5	4.5	3.5	3.5	4.5	5
6	5	5	5	5	5	5	5	5		5	5	5	4	5	5	5	5		5	5	5	4.5	5	5	5	5
7	5	4	5	3	4	4	5	5		5	5	5	4	3	4	4	5		5	4.5	5	3.5	3.5	4	4.5	5
8	4	5	5	4	5	4	4	5		4	5	4	5	5	4	4	5		4	5	4.5	4.5	5	4	4	5
9	5	5	5	5	5	4	4	4		5	5	5	5	5	4	5	5		5	5	5	5	5	4	4.5	4.5
10	5	3	4	4	4	5	5	5		5	5	5	5	5	5	5	3		5	4	4.5	4.5	4.5	5	5	4
11	5	5	5	5	5	5	5	5		5	5	4	5	5	5	5	5		5	5	4.5	5	5	5	5	5
12	5	4	5	5	3	5	4	4		5	5	5	4	5	4	3	4		5	4.5	5	4.5	4	4.5	3.5	4
13	5	5	3	5	5	4	5	5		5	4	5	5	4	5	5	5		5	4.5	4	5	4.5	4.5	5	5
14	4	5	5	5	5	4	5	5		5	5	5	4	4	5	5	5		4.5	5	5	4.5	4.5	4.5	5	5
15	3	4	5	4	5	4	5	5		5	5	5	5	4	4	4	5		4	4.5	5	4.5	4.5	4	4.5	5
16	5	4	5	4	4	4	4	4		5	4	5	4	4	5	4	5		5	4	5	4	4	4.5	4	4.5
17	4	4	5	3	4	5	4	4		3	4	5	4	4	4	3	5		3.5	4	5	3.5	4	4.5	3.5	4.5
18	5	5	4	5	5	4	5	4		4	5	4	5	5	5	4	4		4.5	5	4	5	5	4.5	4.5	4
19	5	3	5	3	3	5	4	3		3	4	4	5	3	4	3	4		4	3.5	4.5	4	3	4.5	3.5	3.5
20	4	4	5	5	4	5	5	4		5	5	5	4	5	3	3	5		4.5	4.5	5	4.5	4.5	4	4	4.5
21	4	5	5	5	4	4	4	5		5	4	4	4	5	4	4	4		4.5	4.5	4.5	4.5	4.5	4	4	4.5
22	5	4	5	3	5	5	3	5		5	3	5	3	5	5	4	5		5	3.5	5	3	5	5	3.5	5
23	4	5	4	5	3	4	4	4		3	4	4	5	5	4	5	3		3.5	4.5	4	5	4	4	4.5	3.5
24	5	5	5	4	5	5	5	5		5	4	4	3	4	3	4	5		5	4.5	4.5	3.5	4.5	4	4.5	5
25	5	3	5	3	5	5	4	4		5	4	4	5	4	4	4	4		5	3.5	4.5	4	4.5	4.5	4	4
26	5	5	4	5	5	4	5	4		4	5	4	5	5	5	4	4		4.5	5	4	5	5	4.5	4.5	4
27	4	3	5	5	5	4	4	5		5	4	5	4	4	4	5	5		4.5	3.5	5	4.5	4.5	4	4.5	5
28	5	4	5	4	3	4	4	4		4	4	4	4	3	4	4	3		4.5	4	4.5	4	3	4	4	3.5
29	5	4	4	5	4	5	4	5		5	5	5	5	5	4	5	5		5	4.5	4.5	5	4.5	4.5	4.5	5
30	4	5	4	5	5	3	3	3		4	4	3	5	4	4	5	5		4	4.5	3.5	5	4.5	3.5	4	4
