# Supplementary material for: Nonmonotonic recruitment of ventromedial prefrontal cortex during remote memory recall
Source: PLoS Biol. 2018 Jul 2;16(7):e2005479. doi: 10.1371/journal.pbio.2005479 (PMC6044544; doi:10.1371/journal.pbio.2005479)
Supplement: S2 Data — (XLSX) [file pbio.2005479.s009.xlsx]

## Sheet: Fig_2
Internal Details	Memory Set 1									Memory Set 2									Mean
Subject	0.5M	4M	8M	12M	16M	20M	24M	60M		0.5M	4M	8M	12M	16M	20M	24M	60M		0.5M	4M	8M	12M	16M	20M	24M	60M
1	24	9	25	34	23	17	13	7		16	24	33	26	20	11	21	11		20	16.5	29	30	21.5	14	17	9
2	13	20	22	9	12	2	9	8		16	9	18	6	10	5	14	7		14.5	14.5	20	7.5	11	3.5	11.5	7.5
3	12	17	20	24	12	20	10	19		20	15	18	16	21	19	15	7		16	16	19	20	16.5	19.5	12.5	13
4	18	12	20	15	19	9	25	16		30	16	8	10	19	40	8	15		24	14	14	12.5	19	24.5	16.5	15.5
5	13	7	8	24	8	10	9	7		12	12	10	14	7	5	17	13		12.5	9.5	9	19	7.5	7.5	13	10
6	13	13	18	16	15	14	24	16		34	24	6	12	25	6	13	11		23.5	18.5	12	14	20	10	18.5	13.5
7	18	9	19	13	12	6	10	12		9	14	16	9	9	15	14	9		13.5	11.5	17.5	11	10.5	10.5	12	10.5
8	15	15	11	10	13	8	6	11		14	13	7	7	11	12	7	14		14.5	14	9	8.5	12	10	6.5	12.5
9	18	17	13	15	13	23	6	11		7	9	17	12	19	20	7	11		12.5	13	15	13.5	16	21.5	6.5	11
10	14	13	16	14	11	12	13	13		12	17	11	14	20	13	15	17		13	15	13.5	14	15.5	12.5	14	15
11	18	19	16	11	18	21	19	23		20	19	21	9	14	7	22	22		19	19	18.5	10	16	14	20.5	22.5
12	17	10	8	13	19	15	11	11		14	9	15	9	22	14	19	26		15.5	9.5	11.5	11	20.5	14.5	15	18.5
13	34	16	9	13	17	14	11	13		22	21	15	11	14	13	13	11		28	18.5	12	12	15.5	13.5	12	12
14	13	8	16	11	9	16	15	9		6	20	9	17	16	22	14	13		9.5	14	12.5	14	12.5	19	14.5	11
15	24	12	17	12	19	11	15	11		14	23	13	13	13	12	14	7		19	17.5	15	12.5	16	11.5	14.5	9
16	18	9	17	18	16	22	19	15		14	16	11	20	19	20	9	19		16	12.5	14	19	17.5	21	14	17
17	10	12	13	15	29	22	13	11		17	13	11	14	16	18	23	15		13.5	12.5	12	14.5	22.5	20	18	13
18	30	32	35	25	18	18	16	13		38	24	32	55	41	41	30	12		34	28	33.5	40	29.5	29.5	23	12.5
19	32	11	5	7	5	14	11	19		14	15	8	13	8	17	7	18		23	13	6.5	10	6.5	15.5	9	18.5
20	12	14	17	17	10	14	11	10		10	10	12	11	17	15	13	5		11	12	14.5	14	13.5	14.5	12	7.5
21	15	7	9	13	15	13	9	19		10	11	12	10	13	16	15	15		12.5	9	10.5	11.5	14	14.5	12	17
22	6	23	8	6	16	22	15	10		21	5	10	10	8	13	10	7		13.5	14	9	8	12	17.5	12.5	8.5
23	21	17	18	30	16	9	14	12		13	14	7	12	1	5	17	6		17	15.5	12.5	21	8.5	7	15.5	9
24	26	18	11	12	14	43	26	10		21	13	16	15	12	3	9	30		23.5	15.5	13.5	13.5	13	23	17.5	20
25	16	16	21	25	9	14	18	26		24	22	31	16	23	22	22	9		20	19	26	20.5	16	18	20	17.5
26	15	23	6	16	19	8	12	11		18	15	21	10	11	5	8	10		16.5	19	13.5	13	15	6.5	10	10.5
27	21	18	16	13	26	13	8	10		23	9	23	7	16	19	21	10		22	13.5	19.5	10	21	16	14.5	10
28	17	16	17	19	22	12	23	19		16	23	24	14	17	16	15	31		16.5	19.5	20.5	16.5	19.5	14	19	25
29	11	19	10	9	15	13	18	19		19	12	16	14	13	14	17	15		15	15.5	13	11.5	14	13.5	17.5	17
30	18	9	13	7	13	12	13	19		20	9	17	11	18	11	15	13		19	9	15	9	15.5	11.5	14	16
External Details	Memory Set 1									Memory Set 2									Mean
Subject	0.5M	4M	8M	12M	16M	20M	24M	60M		0.5M	4M	8M	12M	16M	20M	24M	60M		0.5M	4M	8M	12M	16M	20M	24M	60M
1	15	5	17	18	10	6	3	7		8	15	7	10	4	5	7	6		11.5	10	12	14	7	5.5	5	6.5
2	8	11	11	5	5	2	5	5		11	9	8	6	3	3	7	4		9.5	10	9.5	5.5	4	2.5	6	4.5
3	5	5	8	5	1	5	7	7		3	4	2	0	10	8	3	2		4	4.5	5	2.5	5.5	6.5	5	4.5
4	6	10	7	6	7	9	6	3		8	8	11	4	3	4	5	6		7	9	9	5	5	6.5	5.5	4.5
5	2	2	1	9	10	8	7	9		7	4	2	7	6	5	6	6		4.5	3	1.5	8	8	6.5	6.5	7.5
6	3	1	6	3	4	10	2	5		4	16	3	4	3	3	8	1		3.5	8.5	4.5	3.5	3.5	6.5	5	3
7	3	5	3	3	4	7	5	3		6	11	2	7	6	8	7	5		4.5	8	2.5	5	5	7.5	6	4
8	3	5	4	2	4	4	1	3		6	4	1	6	5	4	4	5		4.5	4.5	2.5	4	4.5	4	2.5	4
9	12	0	6	7	4	3	7	4		5	7	4	7	6	5	7	6		8.5	3.5	5	7	5	4	7	5
10	1	4	4	2	2	8	4	2		0	4	1	2	1	1	3	5		0.5	4	2.5	2	1.5	4.5	3.5	3.5
11	4	5	10	4	9	9	7	14		7	8	3	5	7	6	16	10		5.5	6.5	6.5	4.5	8	7.5	11.5	12
12	2	7	8	10	10	13	5	5		6	10	8	12	1	12	7	7		4	8.5	8	11	5.5	12.5	6	6
13	6	3	3	3	2	4	2	2		4	4	4	3	8	1	5	1		5	3.5	3.5	3	5	2.5	3.5	1.5
14	9	6	15	8	14	11	5	3		9	11	7	9	6	13	1	11		9	8.5	11	8.5	10	12	3	7
15	2	5	5	3	3	3	2	2		2	3	4	3	5	1	4	5		2	4	4.5	3	4	2	3	3.5
16	9	2	8	3	6	5	8	3		10	7	3	4	6	7	8	5		9.5	4.5	5.5	3.5	6	6	8	4
17	3	2	7	8	11	5	3	0		10	8	1	6	6	7	4	7		6.5	5	4	7	8.5	6	3.5	3.5
18	12	9	7	16	13	7	11	8		17	6	23	11	7	11	13	15		14.5	7.5	15	13.5	10	9	12	11.5
19	12	14	18	7	7	5	8	10		22	19	7	6	8	9	9	9		17	16.5	12.5	6.5	7.5	7	8.5	9.5
20	0	0	2	4	2	3	3	1		2	2	3	1	1	1	2	6		1	1	2.5	2.5	1.5	2	2.5	3.5
21	3	3	2	4	9	3	3	6		4	6	3	5	6	3	1	3		3.5	4.5	2.5	4.5	7.5	3	2	4.5
22	5	6	13	13	6	2	8	5		12	6	16	5	1	8	5	16		8.5	6	14.5	9	3.5	5	6.5	10.5
23	6	6	4	15	11	6	17	13		5	8	6	6	12	13	10	11		5.5	7	5	10.5	11.5	9.5	13.5	12
24	14	10	12	15	16	19	10	6		10	9	8	7	4	2	6	25		12	9.5	10	11	10	10.5	8	15.5
25	6	10	4	12	3	10	6	10		2	6	9	5	7	6	3	3		4	8	6.5	8.5	5	8	4.5	6.5
26	9	4	9	3	7	8	4	3		4	8	4	12	7	9	3	4		6.5	6	6.5	7.5	7	8.5	3.5	3.5
27	4	7	4	8	4	1	7	8		8	3	2	6	6	8	7	3		6	5	3	7	5	4.5	7	5.5
28	3	0	4	3	2	4	3	4		4	2	10	2	3	3	5	3		3.5	1	7	2.5	2.5	3.5	4	3.5
29	7	2	5	2	5	5	4	10		5	4	6	1	2	2	9	8		6	3	5.5	1.5	3.5	3.5	6.5	9
30	4	1	5	1	5	4	5	4		2	0	3	1	3	4	4	1		3	0.5	4	1	4	4	4.5	2.5
