# Supplementary material for: Nonmonotonic recruitment of ventromedial prefrontal cortex during remote memory recall
Source: PLoS Biol. 2018 Jul 2;16(7):e2005479. doi: 10.1371/journal.pbio.2005479 (PMC6044544; doi:10.1371/journal.pbio.2005479)
Supplement: S3 Data — (XLSX) [file pbio.2005479.s010.xlsx]

## Sheet: Fig_4A
Memory set 1 and 2
Subject	0.5M	4M	8M	12M	16M	20M	24M	60M
1	0.0011324	0.0192704	0.0134263	-0.00395448	0.00449873	0.010226	0.000123973	0.0200886
2	0.00999875	-0.00178846	-0.00571433	0.0219982	0.00154973	0.0120765	0.0130648	0.0177103
3	0.00623305	0.0282236	0.00294844	-0.00478829	-0.00127593	0.00291582	0.00203351	0.0125421
4	-0.00298467	0.00249657	-0.0176152	0.0169281	0.00374593	-0.0269218	0.00258254	-0.0126531
5	0.00691388	-0.00706008	0.00160436	0.00141694	0.00101159	0.0172162	0.0205687	0.00780267
6	-0.00466403	0.000785506	0.00687657	-0.00256743	0.00523866	0.0093836	0.00690993	0.0187644
7	0.00932911	-0.00246792	0.0148216	0.00359376	0.00114722	0.00160554	-0.00335063	0.00991167
8	0.00360263	0.0154759	0.00189158	0.00590094	0.00184634	0.0165366	-0.000455855	0.00976583
9	-0.00167506	0.0103749	-0.00269789	-0.00246139	5.72502e-05	-0.00959425	0.00648804	-0.010936
10	0.00381539	-0.00814788	-0.00341122	0.00296963	-0.00307687	-0.00707689	0.01049	0.00631091
11	-0.00897149	0.0157404	0.00322272	0.0127678	0.00191797	-0.00681161	0.0155098	0.0148703
12	-0.00187528	0.00138613	0.00750168	0.0115852	0.00711297	0.0109508	0.0139895	0.00319324
13	0.0099367	0.00523325	-0.00143639	0.0079316	0.00240681	0.00877268	-0.00162608	0.0195032
14	-0.0156163	0.0212751	0.00879667	0.00799273	-0.005689	0.013053	0.00607117	0.00305874
15	-0.00774084	0.00165227	0.0124455	0.00424567	-0.00374573	-0.0110292	0.00662655	0.0128526
16	0.00013069	0.00990865	0.0238583	-0.00644063	-0.00654249	0.00325415	0.019907	-0.0190708
17	0.0119207	0.00498426	0.0148073	0.0156297	0.0170513	0.0201424	0.0316421	0.013446
18	-0.0127686	0.00241628	0.0127616	0.0153299	0.00601402	-0.000929237	0.00414382	0.00143885
19	0.0111335	0.00118809	-0.00534462	0.00267084	-0.00211746	0.00313317	-0.00503438	-0.0107138
20	0.0053251	0.00434652	-3.61639e-05	0.0147711	-0.00500599	0.00294683	-0.00405155	0.00699652
21	0.00408157	-0.0142188	-0.00221052	0.0017969	0.00798165	0.0143053	0.00114328	0.0210892
22	0.019984	0.0280668	0.0395965	0.0231121	0.0437286	0.00548076	0.0347816	0.0172172
23	-0.0189797	0.00365204	0.000894149	-0.000725774	0.00528032	-0.00401599	0.0129712	0.00564511
24	-0.013747	0.0024787	0.00718872	0.00989211	0.0123135	-0.00551519	0.0116858	0.00503392
25	0.00703348	0.00313823	0.00397073	0.0154738	0.0181121	0.00250616	0.0044379	-0.00231324
26	0.00175071	0.00265797	0.00247315	-0.00894775	0.00127504	-0.00299306	0.0138105	0.0267086
27	0.00249251	-0.00485738	0.0163727	0.00860582	-0.00422443	-0.0134006	0.00539877	-0.00402667
28	0.000548968	0.00215695	0.0229134	0.00592457	-0.00205088	-0.00585734	-0.00658696	0.0220772
29	0.00201613	-0.00298431	0.00916031	0.00327162	0.000477381	-0.00793796	0.00270338	0.0108967
30	0.00690858	0.0101814	-0.00335638	-0.00902359	-0.00874681	0.00762902	0.00941176	-0.00468692

## Sheet: Fig_4B
	Memory Set 1										Memory Set 2
Subject	0.5M	4M	8M	12M	16M	20M	24M	60M		Subject	0.5M	4M	8M	12M	16M	20M	24M	60M
1	0.00186437	0.0125096	0.0218868	-0.0195845	0.00678362	0.0141514	-0.00160256	0.00213149		1	0.000400428	0.0260311	0.00496574	0.0116755	0.00221385	0.00630071	0.00185051	0.0380458
2	0.0220507	-0.00621363	-0.0081307	0.00229283	-0.00515619	0.00551299	0.00172116	0.0320592		2	-0.00205319	0.00263672	-0.00329796	0.0417036	0.00825566	0.0186401	0.0244083	0.00336126
3	0.0124183	0.0361702	0.0122759	-0.00898559	0.00812657	-0.0145574	-0.00014702	0.0268729		3	4.77667e-05	0.0202771	-0.00637901	-0.000590998	-0.0106784	0.0203891	0.00421403	-0.00178867
4	0.00626643	0.0135407	-0.00818578	0.0212181	0.023636	-0.0257372	0.00104466	-0.0267202		4	-0.0122358	-0.00854752	-0.0270445	0.0126382	-0.0161441	-0.0281063	0.00412042	0.00141411
5	0.0127902	-0.0103293	-0.00113177	-0.00419969	-0.000393945	0.0211748	0.0362379	0.00348357		5	0.00103751	-0.00379086	0.00434049	0.00703356	0.00241712	0.0132577	0.0048995	0.0121218
6	0.00350047	0.00665018	-0.00172601	-0.0100492	-0.00202027	0.0191638	0.0171155	0.0266946		6	-0.0128285	-0.00507917	0.0154792	0.00491438	0.0124976	-0.000396621	-0.00329563	0.0108341
7	0.0181211	-0.00442979	0.00855213	0.00892921	-0.0236963	0.0198101	0.00277135	0.0109519		7	0.000537117	-0.000506054	0.021091	-0.00174169	0.0259908	-0.0165991	-0.00947261	0.00887148
8	-0.00659788	0.0054087	0.00411045	0.0133008	0.00245495	0.0177893	-0.00345567	0.0152588		8	0.0138031	0.0255431	-0.000327298	-0.00149893	0.00123772	0.015284	0.00254396	0.00427282
9	-0.000317331	0.031388	-0.0037451	0.00230788	-0.005482	-0.00481215	0.00688246	-0.00422988		9	-0.0030328	-0.0106382	-0.00165069	-0.00723066	0.0055965	-0.0143763	0.00609362	-0.0176421
10	0.0131205	-0.00406297	0.00283642	0.0105593	0.00253478	-0.00950008	0.00373255	0.0117807		10	-0.00548971	-0.0122328	-0.00965886	-0.00462005	-0.00868852	-0.0046537	0.0172475	0.000841097
11	-0.0251857	-0.00888456	-0.00396837	0.00400857	-0.00802237	-0.0026445	0.0360274	0.0224185		11	0.00724269	0.0403654	0.0104138	0.021527	0.0118583	-0.0109787	-0.00500776	0.00732209
12	-0.00360778	-0.00808519	-0.00226334	0.0316563	-0.00285536	0.00767667	0.012417	0.0291237		12	-0.000142771	0.0108575	0.0172667	-0.00848583	0.0170813	0.0142248	0.0155621	-0.0227372
13	0.00253719	-0.00586154	-0.00552192	0.000999376	0.00302246	0.0212153	0.0229296	0.0160862		13	0.0173362	0.016328	0.00264914	0.0148638	0.00179115	-0.00366996	-0.0261817	0.0229203
14	-0.0202776	0.0364913	-0.00218113	0.0216069	-0.00516195	0.00674401	0.0184696	0.00508534		14	-0.010955	0.00605877	0.0197745	-0.00562144	-0.00621605	0.019362	-0.00632721	0.00103215
15	-0.00553175	0.0024496	0.0285695	0.0142358	-0.0117567	-0.0180369	0.0162273	0.0121474		15	-0.00994992	0.000854936	-0.00367854	-0.00574446	0.00426519	-0.00402148	-0.00297415	0.0135578
16	0.00397672	0.00345154	0.0339642	-0.00127483	-0.0096919	0.00939515	0.0111275	-0.0167123		16	-0.00371534	0.0163658	0.0137524	-0.0116064	-0.00339309	-0.00288684	0.0286864	-0.0214293
17	0.00214878	0.00210929	-0.00209463	0.0188193	0.0338898	0.0124417	0.0308882	0.0179238		17	0.0216925	0.00785924	0.0317092	0.0124401	0.000212841	0.027843	0.032396	0.00896819
18	-0.0126131	0.00816416	0.0160285	0.013472	0.0134108	0.00546138	-0.000940204	0.00995702		18	-0.0129241	-0.0033316	0.00949466	0.0171878	-0.00138278	-0.00731986	0.00922785	-0.00707932
19	0.0157585	-0.00357464	-3.2905e-05	0.00493	0.0135491	0.0140067	-0.00343284	-0.0173491		19	0.0065086	0.00595083	-0.0106563	0.000411694	-0.017784	-0.00774037	-0.00663592	-0.00407857
20	-0.00393331	0.000108045	-0.00212182	0.0305522	-0.00415049	-0.00122333	-0.0102024	0.000933497		20	0.0145835	0.008585	0.00204949	-0.00100995	-0.00586148	0.00711698	0.00209933	0.0130595
21	0.00679797	-0.0243863	0.00748207	0.00844595	-0.0119194	0.000712102	0.000473312	0.0289128		21	0.00136516	-0.00405129	-0.0119031	-0.00485215	0.0278827	0.0278986	0.00181325	0.0132656
22	0.0149957	0.0266486	0.0495416	0.0064796	0.0620669	0.00220954	0.021737	0.0147753		22	0.0249723	0.029485	0.0296515	0.0397446	0.0253903	0.00875199	0.0478261	0.0196592
23	-0.0139482	0.00397379	0.00403421	0.0040732	0.00652028	-0.00608326	0.0148686	-0.00082841		23	-0.0240113	0.00333029	-0.00224591	-0.00552475	0.00404036	-0.00194873	0.0110737	0.0121186
24	-0.0180185	-0.0127524	-0.00947382	-0.00536631	0.0354787	0.0147804	-0.00470924	0.00484287		24	-0.00947536	0.0177098	0.0238513	0.0251505	-0.0108517	-0.0258108	0.0280809	0.00522498
25	0.00170333	0.00979053	-0.0115175	0.0192076	0.00889494	0.00865497	0.0155046	0.00174462		25	0.0123636	-0.00351408	0.019459	0.01174	0.0273293	-0.00364265	-0.0066288	-0.00637109
26	0.00946164	-0.00376883	-0.00954248	-0.0164899	0.0124722	-0.000282241	0.0160807	0.0349443		26	-0.00596023	0.00908477	0.0144888	-0.00140555	-0.00992211	-0.00570387	0.0115403	0.0184728
27	-0.0011822	-0.0100864	0.0101677	-0.00407177	-0.00318468	-0.0156113	0.0103085	-0.0200289		27	0.00616722	0.000371635	0.0225777	0.0212834	-0.00526418	-0.01119	0.000489086	0.0119755
28	0.000889127	0.00716746	0.0295508	0.0154241	-0.000195399	-0.00950963	-0.00442794	0.00762649		28	0.00020881	-0.00285357	0.016276	-0.00357494	-0.00390637	-0.00220505	-0.00874597	0.0365279
29	-0.00474366	-0.00114117	0.0116608	0.0119411	-0.00788181	-0.0146222	-0.00308942	0.0217574		29	0.00877593	-0.00482746	0.0066598	-0.00539787	0.00883657	-0.00125376	0.00849618	3.61148e-05
30	0.0128199	0.00708296	0.00325123	-0.00828738	-0.00869954	0.00407799	0.00144501	-0.00156007		30	0.000997253	0.0132799	-0.009964	-0.0097598	-0.00879408	0.0111801	0.0173785	-0.00781377

## Sheet: Fig_4C
	Identically aged memory as baseline
Subject	0.5M	4M	8M	12M	16M	20M	24M	60M
1	0.00434714	0.0041437	0.0116078	-0.00554983	0.00120583	-0.00018292	0.00523831	0.0172274
2	0.0160614	0.019023	0.00153541	0.0280372	-0.00337553	0.00689159	-0.00880019	0.0114602
3	-0.00172275	0.0262862	0.00650021	-0.00230222	0.00135688	0.00353824	-0.00121867	0.0137279
4	-0.00677005	-0.0036326	-0.0185152	-0.000165002	0.00809122	-0.0133316	0.0228311	-0.0147759
5	-0.0107466	-0.0124593	0.00982328	0.0107602	0.0110712	0.00544455	0.0126718	0.031213
6	0.00243613	0.00637601	0.0146957	0.0103392	0.00534324	0.0110028	0.00697221	0.017182
7	0.016914	-0.00682662	0.0076567	-0.00915494	0.00174816	-0.00877881	0.00533197	0.00283057
8	0.00625078	0.0172033	-0.000308565	0.013629	0.00157921	0.0152979	-0.00583649	0.00608907
9	-0.00320508	0.0190899	0.000222617	0.0096455	-0.00839495	-0.0156859	0.0229086	-0.00768219
10	0.000247839	-0.0112387	-0.00717899	-0.0011904	-0.0217108	-0.00745576	0.000693042	0.000212672
11	0.00432702	0.00872809	-0.0074557	0.00442063	-0.00126332	-0.000596603	0.0191784	0.00820373
12	-0.00466149	0.0110707	0.0102078	0.0057946	-0.00138336	0.00259292	0.002727	0.0202677
13	0.00715666	0.00321862	0.0147466	0.0125569	0.00849699	0.0266342	-0.0064028	0.0249933
14	-0.0130212	0.000646285	0.0165847	0.0191778	0.00330008	-0.0004096	0.00888707	-0.00240923
15	-0.007989	0.00585682	0.00236449	-0.00214892	-0.0121838	-0.00525838	0.0178848	0.0115801
16	0.00588171	0.00602329	0.0194879	-0.00977379	-0.0128349	0.00372192	0.00766063	-0.0107623
17	0.00244261	0.020862	0.00831498	0.0142203	0.0271839	0.00361476	0.0265128	0.00497956
18	-0.0141385	-0.000365119	0.00383771	0.0328128	0.0137982	-0.0127346	0.00933947	-0.00267196
19	0.0121074	0.0131557	-0.00715488	-0.0049134	0.0010006	0.0158529	0.00186733	-0.00813811
20	-0.0025149	-0.00223974	-0.00550922	0.0191645	0.00494354	0.00453595	-0.00989822	-0.0052137
21	-0.0118608	-0.00812015	0.00769484	0.00292468	0.0113367	0.0171926	-0.0194388	0.00215316
22	0.0247645	0.0102827	0.0330438	0.0241793	0.0428401	0.0135978	0.0268519	0.0175344
23	-0.0334045	0.00576163	0.00518019	0.00134959	0.00810277	-0.0103844	0.00963415	0.00911693
24	-0.0163873	-0.00774695	0.00141812	0.021073	0.0182419	-0.00458684	0.0105717	0.00173563
25	0.01341	-0.0049888	0.00720412	0.00847767	0.0125101	0.000607387	-0.000234134	0.00337841
26	0.0103785	-0.00293047	0.0119404	0.00203121	-0.00454501	-0.00154117	0.0154217	0.0065086
27	0.00121307	-0.00360088	0.0181578	0.00579797	0.00658837	-0.0164006	0.00873415	-0.0161538
28	-0.0122991	0.00878443	0.0190121	0.0148555	-0.00270396	-0.00283858	-0.010154	-0.00838551
29	0.00725497	-0.00439616	-0.00399106	0.0183508	-0.000206473	-0.0112277	0.00217512	-0.00123613
30	0.0082179	0.0125625	-0.00123572	-0.0120827	-0.00438416	0.00252212	0.00889626	-0.0110117
