# Supplementary material for: Nonmonotonic recruitment of ventromedial prefrontal cortex during remote memory recall
Source: PLoS Biol. 2018 Jul 2;16(7):e2005479. doi: 10.1371/journal.pbio.2005479 (PMC6044544; doi:10.1371/journal.pbio.2005479)
Supplement: S5 Data — (XLSX) [file pbio.2005479.s012.xlsx]

## Sheet: Fig_6B
Vividness Experiment 1	Memory Set 1									Memory Set 2									Mean
Subject	0.5M	4M	8M	12M	16M	20M	24M	60M		0.5M	4M	8M	12M	16M	20M	24M	60M		0.5M	4M	8M	12M	16M	20M	24M	60M
1
2
3	5	5	5	3	5	4	4	4		5	5	4	5	4	5	3	4		5	5	4.5	4	4.5	4.5	3.5	4
4	5	3	4	5	4	4	5	4		5	4	5	4	3	4	4	4		5	3.5	4.5	4.5	3.5	4	4.5	4
5
6
7
8
9
10
11	5	5	5	5	5	4	5	5		5	5	4	5	5	5	5	4		5	5	4.5	5	5	4.5	5	4.5
12	3	4	4	3	4	4	4	3		4	5	4	3	4	4	4	4		3.5	4.5	4	3	4	4	4	3.5
13	4	4	4	4	4	4	4	4		4	4	4	3	4	4	4	4		4	4	4	3.5	4	4	4	4
14
15
16	4	4	4	5	4	4	4	4		4	4	4	4	4	4	4	4		4	4	4	4.5	4	4	4	4
17	5	3	5	4	5	3	4	3		4	3	5	3	4	4	3	3		4.5	3	5	3.5	4.5	3.5	3.5	3
18	4	4	4	4	4	4	4	4		4	4	3	4	5	4	3	3		4	4	3.5	4	4.5	4	3.5	3.5
19
20
21
22	5	5	4	4	5	5	4	5		5	5	4	4	5	5	4	5		5	5	4	4	5	5	4	5
23	3	4	4	4	4	3	3	3		3	4	4	3	4	3	4	3		3	4	4	3.5	4	3	3.5	3
24	5	5	5	4	5	5	4	5		5	4	4	4	4	5	4	5		5	4.5	4.5	4	4.5	5	4	5
25	4	3	5	3	5	5	2	5		5	4	5	5	5	3	5	4		4.5	3.5	5	4	5	4	3.5	4.5
26	4	4	4	4	4	4	4	4		4	4	3	4	5	4	3	3		4	4	3.5	4	4.5	4	3.5	3.5
27	5	3	4	4	5	4	5	5		5	4	4	4	4	4	4	5		5	3.5	4	4	4.5	4	4.5	5
28	5	4	4	4	4	5	4	4		4	5	4	4	4	4	4	4		4.5	4.5	4	4	4	4.5	4	4
29	4	4	3	4	4	4	4	4		4	3	4	3	4	4	4	4		4	3.5	3.5	3.5	4	4	4	4
30
Vividness Experiment 2	Memory Set 1									Memory Set 2									Mean
Subject	8M	12M	16M	20M	24M	28M	32M	68M		8M	12M	16M	20M	24M	28M	32M	68M		8M	12M	16M	20M	24M	28M	32M	68M
1
2
3	4	4	4	3	4	3	4	2		3	4	3	4	4	5	2	3		3.5	4	3.5	3.5	4	4	3	2.5
4	3	4	3	3	3	4	5	4		4	5	5	3	2	4	2	3		3.5	4.5	4	3	2.5	4	3.5	3.5
5
6
7
8
9
10
11	4	5	4	4	4	4	5	4		5	5	4	5	4	4	5	5		4.5	5	4	4.5	4	4	5	4.5
12	3	2	2	2	4	4	3	1		2	3	3	1	2	3	3	3		2.5	2.5	2.5	1.5	3	3.5	3	2
13	2	4	3	2	2	2	3	2		4	3	2	3	3	3	3	3		3	3.5	2.5	2.5	2.5	2.5	3	2.5
14
15
16	3	3	3	4	3	4	2	4		4	3	4	4	3	4	3	3		3.5	3	3.5	4	3	4	2.5	3.5
17	3	4	4	4	3	3	2	2		3	3	3	2	4	3	4	3		3	3.5	3.5	3	3.5	3	3	2.5
18	3	4	5	4	4	4	4	3		3	4	4	4	4	4	3	3		3	4	4.5	4	4	4	3.5	3
19
20
21
22	5	4	3	2	3	4	4	4		5	3	3	2	2	3	4	5		5	3.5	3	2	2.5	3.5	4	4.5
23	3	3	4	2	3	4	2	3		3	3	4	3	2	3	3	3		3	3	4	2.5	2.5	3.5	2.5	3
24	4	3	3	3	3	4	3	2		3	2	3	4	2	4	4	3		3.5	2.5	3	3.5	2.5	4	3.5	2.5
25	5	2	4	3	2	4	2	3		4	4	3	4	2	2	3	2		4.5	3	3.5	3.5	2	3	2.5	2.5
26	3	4	2	3	3	2	3	1		2	3	2	3	4	2	1	4		2.5	3.5	2	3	3.5	2	2	2.5
27	4	5	3	4	5	2	3	5		3	4	3	3	3	4	4	4		3.5	4.5	3	3.5	4	3	3.5	4.5
28	4	3	3	4	2	4	4	4		4	2	3	4	4	3	3	2		4	2.5	3	4	3	3.5	3.5	3
29	3	3	4	4	4	1	3	3		3	1	4	2	2	2	4	3		3	2	4	3	3	1.5	3.5	3
30

## Sheet: Fig_6C
Detail Experiment 1	Memory Set 1									Memory Set 2									Mean
Subject	0.5M	4M	8M	12M	16M	20M	24M	60M		0.5M	4M	8M	12M	16M	20M	24M	60M		0.5M	4M	8M	12M	16M	20M	24M	60M
1
2
3	5	5	5	4	5	5	3	4		5	5	4	5	4	5	3	4		5	5	4.5	4.5	4.5	5	3	4
4	5	3	4	4	3	3	4	3		5	4	4	3	3	3	3	4		5	3.5	4	3.5	3	3	3.5	3.5
5
6
7
8
9
10
11	5	4	5	5	5	4	5	4		5	5	4	5	5	5	4	5		5	4.5	4.5	5	5	4.5	4.5	4.5
12	4	4	3	3	3	4	3	2		5	4	4	2	4	4	4	4		4.5	4	3.5	2.5	3.5	4	3.5	3
13	4	3	3	3	4	4	3	4		4	3	4	3	4	4	3	3		4	3	3.5	3	4	4	3	3.5
14
15
16	4	4	4	4	4	4	4	4		4	4	4	4	4	4	4	4		4	4	4	4	4	4	4	4
17	4	3	4	3	4	3	4	2		4	3	4	3	3	3	3	3		4	3	4	3	3.5	3	3.5	2.5
18	5	4	3	4	4	3	4	4		4	4	4	4	4	4	3	3		4.5	4	3.5	4	4	3.5	3.5	3.5
19
20
21
22	5	5	4	5	5	5	5	5		5	4	5	4	5	5	5	5		5	4.5	4.5	4.5	5	5	5	5
23	3	3	3	3	3	3	4	4		3	4	3	3	3	3	4	3		3	3.5	3	3	3	3	4	3.5
24	5	4	3	3	3	5	4	3		5	3	3	3	3	4	3	5		5	3.5	3	3	3	4.5	3.5	4
25	3	3	5	3	5	5	3	5		5	4	4	5	4	3	4	4		4	3.5	4.5	4	4.5	4	3.5	4.5
26	5	4	3	4	4	3	4	4		4	4	4	4	4	4	3	3		4.5	4	3.5	4	4	3.5	3.5	3.5
27	5	4	4	4	5	3	4	5		4	3	3	4	3	4	4	5		4.5	3.5	3.5	4	4	3.5	4	5
28	4	4	3	4	4	4	4	4		4	3	4	4	4	4	3	4		4	3.5	3.5	4	4	4	3.5	4
29	3	3	4	3	3	3	3	4		4	3	3	2	4	3	4	4		3.5	3	3.5	2.5	3.5	3	3.5	4
30
Detail Experiment 2	Memory Set 1									Memory Set 2									Mean
Subject	8M	12M	16M	20M	24M	28M	32M	68M		8M	12M	16M	20M	24M	28M	32M	68M		8M	12M	16M	20M	24M	28M	32M	68M
1
2
3	4	4	4	3	4	3	3	2		3	5	3	3	4	5	2	3		3.5	4.5	3.5	3	4	4	2.5	2.5
4	2	2	2	2	3	3	4	2		3	4	4	2	2	5	2	2		2.5	3	3	2	2.5	4	3	2
5
6
7
8
9
10
11	3	5	4	3	4	3	4	5		5	5	3	4	3	5	3	3		4	5	3.5	3.5	3.5	4	3.5	4
12	3	2	1	2	3	4	3	1		2	4	4	1	3	2	3	4		2.5	3	2.5	1.5	3	3	3	2.5
13	2	4	3	3	2	2	3	2		4	4	2	3	3	2	3	3		3	4	2.5	3	2.5	2	3	2.5
14
15
16	3	3	3	4	3	4	3	3		4	3	3	3	3	4	3	3		3.5	3	3	3.5	3	4	3	3
17	3	3	3	3	2	2	2	1		4	2	3	2	3	3	3	3		3.5	2.5	3	2.5	2.5	2.5	2.5	2
18	3	4	4	3	4	3	4	3		3	4	4	4	4	4	4	2		3	4	4	3.5	4	3.5	4	2.5
19
20
21
22	4	4	3	2	3	3	4	4		4	3	3	3	2	3	4	5		4	3.5	3	2.5	2.5	3	4	4.5
23	2	2	4	3	4	4	2	2		2	3	4	3	4	3	2	2		2	2.5	4	3	4	3.5	2	2
24	3	2	2	3	4	4	3	2		3	2	3	2	2	3	4	2		3	2	2.5	2.5	3	3.5	3.5	2
25	4	2	4	3	2	4	2	4		4	3	4	4	2	2	2	2		4	2.5	4	3.5	2	3	2	3
26	3	4	2	4	3	2	3	1		3	2	3	3	3	3	2	3		3	3	2.5	3.5	3	2.5	2.5	2
27	5	4	3	4	5	2	2	4		3	4	2	3	3	3	4	4		4	4	2.5	3.5	4	2.5	3	4
28	3	3	3	2	2	3	5	4		2	2	3	2	4	3	2	2		2.5	2.5	3	2	3	3	3.5	3
29	4	3	4	3	3	1	2	3		3	3	3	2	2	2	3	2		3.5	3	3.5	2.5	2.5	1.5	2.5	2.5
30

## Sheet: Fig_6D
Effort Experiment 1	Memory Set 1									Memory Set 2									Mean
Subject	0.5M	4M	8M	12M	16M	20M	24M	60M		0.5M	4M	8M	12M	16M	20M	24M	60M		0.5M	4M	8M	12M	16M	20M	24M	60M
1
2
3	1	1	1	3	1	1	1	2		1	1	1	2	1	1	1	1		1	1	1	2.5	1	1	1	1.5
4	1	2	2	1	2	2	1	2		1	1	2	2	3	2	2	2		1	1.5	2	1.5	2.5	2	1.5	2
5
6
7
8
9
10
11	1	1	1	2	3	1	1	2		1	1	1	2	1	1	1	3		1	1	1	2	2	1	1	2.5
12	1	1	2	3	2	2	2	3		1	1	1	3	2	1	1	2		1	1	1.5	3	2	1.5	1.5	2.5
13	1	2	2	3	2	1	2	2		2	2	1	2	2	1	1	1		1.5	2	1.5	2.5	2	1	1.5	1.5
14
15
16	1	1	2	1	2	1	1	2		1	2	2	1	2	1	1	1		1	1.5	2	1	2	1	1	1.5
17	1	2	1	1	1	2	2	2		1	2	1	2	2	2	2	3		1	2	1	1.5	1.5	2	2	2.5
18	2	2	2	2	1	2	3	2		2	2	2	3	2	2	2	2		2	2	2	2.5	1.5	2	2.5	2
19
20
21
22	1	1	1	1	1	1	1	1		1	1	1	1	1	1	1	1		1	1	1	1	1	1	1	1
23	2	2	2	1	1	2	2	2		2	1	1	2	1	2	1	2		2	1.5	1.5	1.5	1	2	1.5	2
24	1	2	2	2	1	1	2	2		1	2	2	2	3	1	2	1		1	2	2	2	2	1	2	1.5
25	1	2	2	3	2	1	3	1		1	2	2	1	2	2	1	2		1	2	2	2	2	1.5	2	1.5
26	2	2	2	2	1	2	3	2		2	2	2	3	2	2	2	2		2	2	2	2.5	1.5	2	2.5	2
27	1	2	2	2	1	2	2	1		1	1	2	2	2	2	2	1		1	1.5	2	2	1.5	2	2	1
28	1	3	3	2	2	2	2	3		2	2	2	2	2	2	2	3		1.5	2.5	2.5	2	2	2	2	3
29	2	2	1	2	2	2	2	2		1	3	2	3	2	2	1	2		1.5	2.5	1.5	2.5	2	2	1.5	2
30
Effort Experiment 2	Memory Set 1									Memory Set 2									Mean
Subject	8M	12M	16M	20M	24M	28M	32M	68M		8M	12M	16M	20M	24M	28M	32M	68M		8M	12M	16M	20M	24M	28M	32M	68M
1
2
3	2	2	2	3	2	2	2	3		2	1	3	2	2	1	3	2		2	1.5	2.5	2.5	2	1.5	2.5	2.5
4	4	2	2	2	2	2	1	2		2	1	1	3	3	2	2	2		3	1.5	1.5	2.5	2.5	2	1.5	2
5
6
7
8
9
10
11	3	1	2	1	2	1	1	1		1	1	2	2	1	3	2	2		2	1	2	1.5	1.5	2	1.5	1.5
12	2	3	2	3	2	2	2	3		3	1	1	4	2	3	1	2		2.5	2	1.5	3.5	2	2.5	1.5	2.5
13	4	2	2	3	3	1	1	3		2	2	3	2	2	2	2	1		3	2	2.5	2.5	2.5	1.5	1.5	2
14
15
16	2	2	2	1	2	2	3	2		2	2	2	2	2	2	2	2		2	2	2	1.5	2	2	2.5	2
17	2	2	2	2	3	2	4	4		2	2	2	4	2	2	2	2		2	2	2	3	2.5	2	3	3
18	2	2	1	1	2	2	2	2		2	2	2	2	2	2	2	2		2	2	1.5	1.5	2	2	2	2
19
20
21
22	1	1	2	1	1	1	1	1		1	1	1	2	1	1	1	1		1	1	1.5	1.5	1	1	1	1
23	3	3	2	3	2	1	5	3		4	4	2	1	2	2	5	2		3.5	3.5	2	2	2	1.5	5	2.5
24	2	2	4	2	2	2	2	4		3	3	2	2	3	2	2	2		2.5	2.5	3	2	2.5	2	2	3
25	2	4	2	3	3	2	3	2		2	2	2	2	3	4	3	3		2	3	2	2.5	3	3	3	2.5
26	3	2	4	2	3	3	2	4		3	3	4	3	3	3	4	2		3	2.5	4	2.5	3	3	3	3
27	2	1	3	2	1	3	3	1		3	2	3	3	2	2	2	2		2.5	1.5	3	2.5	1.5	2.5	2.5	1.5
28	2	4	4	3	5	2	2	1		3	4	3	2	2	4	3	5		2.5	4	3.5	2.5	3.5	3	2.5	3
29	3	2	1	2	1	5	2	2		1	4	1	3	4	3	1	2		2	3	1	2.5	2.5	4	1.5	2
30

## Sheet: Fig_6E
Personal Significance Experiment 1	Memory Set 1									Memory Set 2									Mean
Subject	0.5M	4M	8M	12M	16M	20M	24M	60M		0.5M	4M	8M	12M	16M	20M	24M	60M		0.5M	4M	8M	12M	16M	20M	24M	60M
1
2
3	4	3	5	3	3	4	5	3		3	3	3	4	4	4	2	3		3.5	3	4	3.5	3.5	4	3.5	3
4	3	3	4	4	1	1	3	2		4	5	2	3	2	2	3	2		3.5	4	3	3.5	1.5	1.5	3	2
5
6
7
8
9
10
11	4	4	5	4	4	5	5	3		5	5	3	5	5	5	4	5		4.5	4.5	4	4.5	4.5	5	4.5	4
12	2	4	3	3	2	5	3	2		3	4	4	2	2	3	3	3		2.5	4	3.5	2.5	2	4	3	2.5
13	3	4	3	4	4	3	4	4		3	3	4	3	3	5	4	5		3	3.5	3.5	3.5	3.5	4	4	4.5
14
15
16	3	3	4	3	3	4	3	3		4	3	4	3	3	4	3	4		3.5	3	4	3	3	4	3	3.5
17	2	2	4	2	2	3	3	2		1	3	5	2	3	3	1	3		1.5	2.5	4.5	2	2.5	3	2	2.5
18	4	4	3	4	4	3	3	4		4	5	3	4	4	4	3	3		4	4.5	3	4	4	3.5	3	3.5
19
20
21
22	4	5	2	1	3	2	2	3		3	3	4	1	2	2	2	5		3.5	4	3	1	2.5	2	2	4
23	3	4	3	2	3	3	4	4		4	3	3	2	5	4	4	3		3.5	3.5	3	2	4	3.5	4	3.5
24	4	5	5	3	4	4	3	4		4	2	3	2	3	5	4	4		4	3.5	4	2.5	3.5	4.5	3.5	4
25	4	2	4	2	4	5	3	4		4	2	3	4	3	3	3	4		4	2	3.5	3	3.5	4	3	4
26	4	4	3	4	4	3	3	4		4	5	3	4	4	4	3	3		4	4.5	3	4	4	3.5	3	3.5
27	2	2	4	4	5	3	4	5		4	3	4	3	3	3	4	4		3	2.5	4	3.5	4	3	4	4.5
28	4	3	4	3	3	3	3	3		2	2	3	3	2	3	3	2		3	2.5	3.5	3	2.5	3	3	2.5
29	3	3	3	3	1	2	3	3		4	3	4	4	3	2	4	4		3.5	3	3.5	3.5	2	2	3.5	3.5
30
Personal Significance Experiment 2	Memory Set 1									Memory Set 2									Mean
Subject	8M	12M	16M	20M	24M	28M	32M	68M		8M	12M	16M	20M	24M	28M	32M	68M		8M	12M	16M	20M	24M	28M	32M	68M
1
2
3	3	3	4	3	3	3	4	3		3	4	3	4	3	4	1	3		3	3.5	3.5	3.5	3	3.5	2.5	3
4	3	4	4	2	2	3	3	3		3	4	2	4	3	3	3	3		3	4	3	3	2.5	3	3	3
5
6
7
8
9
10
11	3	4	3	2	4	3	5	5		5	4	3	5	4	4	4	4		4	4	3	3.5	4	3.5	4.5	4.5
12	2	2	3	2	2	4	2	2		2	3	1	2	2	3	1	3		2	2.5	2	2	2	3.5	1.5	2.5
13	2	4	3	3	2	2	3	3		3	3	4	3	3	3	2	4		2.5	3.5	3.5	3	2.5	2.5	2.5	3.5
14
15
16	3	3	4	3	3	4	3	3		4	3	4	3	3	4	3	4		3.5	3	4	3	3	4	3	3.5
17	2	2	3	2	2	2	2	2		3	2	3	1	2	2	2	3		2.5	2	3	1.5	2	2	2	2.5
18	4	4	4	4	4	3	3	3		3	5	4	4	4	4	3	2		3.5	4.5	4	4	4	3.5	3	2.5
19
20
21
22	3	4	2	2	2	2	1	2		2	1	4	1	1	1	3	3		2.5	2.5	3	1.5	1.5	1.5	2	2.5
23	2	3	3	3	3	3	2	2		1	2	3	2	3	3	3	1		1.5	2.5	3	2.5	3	3	2.5	1.5
24	3	3	3	3	4	4	3	2		3	2	4	2	3	5	4	2		3	2.5	3.5	2.5	3.5	4.5	3.5	2
25	4	2	2	2	2	4	1	3		3	3	2	2	1	2	2	1		3.5	2.5	2	2	1.5	3	1.5	2
26	4	3	2	3	3	2	2	3		3	3	3	4	2	2	2	3		3.5	3	2.5	3.5	2.5	2	2	3
27	3	5	4	4	5	3	2	5		2	3	3	3	4	2	4	3		2.5	4	3.5	3.5	4.5	2.5	3	4
28	4	3	4	2	3	4	2	4		2	2	4	3	3	3	3	4		3	2.5	4	2.5	3	3.5	2.5	4
29	4	3	4	3	3	1	3	4		4	4	4	3	3	2	4	4		4	3.5	4	3	3	1.5	3.5	4
30

## Sheet: Fig_6F
Valence Experiment 1	Memory Set 1									Memory Set 2									Mean
Subject	0.5M	4M	8M	12M	16M	20M	24M	60M		0.5M	4M	8M	12M	16M	20M	24M	60M		0.5M	4M	8M	12M	16M	20M	24M	60M
1
2
3	5	5	5	5	5	5	4	5		5	5	5	5	5	5	4	5		5	5	5	5	5	5	4	5
4	4	4	5	5	4	4	5	4		5	5	3	5	4	4	5	5		4.5	4.5	4	5	4	4	5	4.5
5
6
7
8
9
10
11	5	5	5	5	5	5	5	5		5	5	4	5	5	5	5	5		5	5	4.5	5	5	5	5	5
12	5	4	5	5	3	5	4	4		5	5	5	4	5	4	3	4		5	4.5	5	4.5	4	4.5	3.5	4
13	5	5	3	5	5	4	5	5		5	4	5	5	4	5	5	5		5	4.5	4	5	4.5	4.5	5	5
14
15
16	5	4	5	4	4	4	4	4		5	4	5	4	4	5	4	5		5	4	5	4	4	4.5	4	4.5
17	4	4	5	3	4	5	4	4		3	4	5	4	4	4	3	5		3.5	4	5	3.5	4	4.5	3.5	4.5
18	5	5	4	5	5	4	5	4		4	5	4	5	5	5	4	4		4.5	5	4	5	5	4.5	4.5	4
19
20
21
22	5	4	5	3	5	5	3	5		5	3	5	3	5	5	4	5		5	3.5	5	3	5	5	3.5	5
23	4	5	4	5	3	4	4	4		3	4	4	5	5	4	5	3		3.5	4.5	4	5	4	4	4.5	3.5
24	5	5	5	4	5	5	5	5		5	4	4	3	4	3	4	5		5	4.5	4.5	3.5	4.5	4	4.5	5
25	5	3	5	3	5	5	4	4		5	4	4	5	4	4	4	4		5	3.5	4.5	4	4.5	4.5	4	4
26	5	5	4	5	5	4	5	4		4	5	4	5	5	5	4	4		4.5	5	4	5	5	4.5	4.5	4
27	4	3	5	5	5	4	4	5		5	4	5	4	4	4	5	5		4.5	3.5	5	4.5	4.5	4	4.5	5
28	5	4	5	4	3	4	4	4		4	4	4	4	3	4	4	3		4.5	4	4.5	4	3	4	4	3.5
29	5	4	4	5	4	5	4	5		5	5	5	5	5	4	5	5		5	4.5	4.5	5	4.5	4.5	4.5	5
30
Valence Experiment 2	Memory Set 1									Memory Set 2									Mean
Subject	8M	12M	16M	20M	24M	28M	32M	68M		8M	12M	16M	20M	24M	28M	32M	68M		8M	12M	16M	20M	24M	28M	32M	68M
1
2
3	5	5	4	5	5	5	4	4		5	4	5	5	5	5	4	5		5	4.5	4.5	5	5	5	4	4.5
4	4	4	5	4	4	4	5	5		5	5	4	5	4	5	4	5		4.5	4.5	4.5	4.5	4	4.5	4.5	5
5
6
7
8
9
10
11	4	5	4	3	5	4	5	5		5	5	3	5	5	5	2	5		4.5	5	3.5	4	5	4.5	3.5	5
12	4	4	4	4	2	5	3	4		4	5	3	4	5	4	4	4		4	4.5	3.5	4	3.5	4.5	3.5	4
13	4	5	3	5	4	4	5	5		5	5	5	4	4	4	5	5		4.5	5	4	4.5	4	4	5	5
14
15
16	5	4	5	5	4	5	4	4		5	4	5	4	5	5	5	5		5	4	5	4.5	4.5	5	4.5	4.5
17	4	5	4	3	3	4	2	3		4	4	4	3	3	4	4	4		4	4.5	4	3	3	4	3	3.5
18	5	5	4	5	5	4	4	4		4	5	4	4	5	5	4	4		4.5	5	4	4.5	5	4.5	4	4
19
20
21
22	5	3	5	2	4	5	3	5		2	2	5	3	5	4	5	5		3.5	2.5	5	2.5	4.5	4.5	4	5
23	3	4	4	4	5	5	3	5		3	4	5	5	5	2	5	4		3	4	4.5	4.5	5	3.5	4	4.5
24	5	4	3	4	4	5	4	3		4	3	4	3	4	2	5	3		4.5	3.5	3.5	3.5	4	3.5	4.5	3
25	5	4	5	4	4	5	4	4		3	4	3	2	3	3	3	3		4	4	4	3	3.5	4	3.5	3.5
26	5	5	4	5	4	3	3	4		4	3	3	5	3	3	3	4		4.5	4	3.5	5	3.5	3	3	4
27	5	5	5	5	5	3	3	5		3	4	5	4	4	3	5	5		4	4.5	5	4.5	4.5	3	4	5
28	5	5	5	3	3	5	4	5		4	4	5	4	4	4	5	4		4.5	4.5	5	3.5	3.5	4.5	4.5	4.5
29	5	4	5	5	5	2	3	5		5	5	5	4	5	3	5	5		5	4.5	5	4.5	5	2.5	4	5
30
