# Supplementary material for: Nonmonotonic recruitment of ventromedial prefrontal cortex during remote memory recall
Source: PLoS Biol. 2018 Jul 2;16(7):e2005479. doi: 10.1371/journal.pbio.2005479 (PMC6044544; doi:10.1371/journal.pbio.2005479)
Supplement: S6 Data — (XLSX) [file pbio.2005479.s013.xlsx]

## Sheet: Fig_7
Internal Details Experiment 1	Memory Set 1									Memory Set 2									Mean
Subject	0.5M	4M	8M	12M	16M	20M	24M	60M		0.5M	4M	8M	12M	16M	20M	24M	60M		0.5M	4M	8M	12M	16M	20M	24M	60M
1
2
3	12	17	20	24	12	20	10	19		20	15	18	16	21	19	15	7		16	16	19	20	16.5	19.5	12.5	13
4	18	12	20	15	19	9	25	16		30	16	8	10	19	40	8	15		24	14	14	12.5	19	24.5	16.5	15.5
5
6
7
8
9
10
11	18	19	16	11	18	21	19	23		20	19	21	9	14	7	22	22		19	19	18.5	10	16	14	20.5	22.5
12	17	10	8	13	19	15	11	11		14	9	15	9	22	14	19	26		15.5	9.5	11.5	11	20.5	14.5	15	18.5
13	34	16	9	13	17	14	11	13		22	21	15	11	14	13	13	11		28	18.5	12	12	15.5	13.5	12	12
14
15
16	18	9	17	18	16	22	19	15		14	16	11	20	19	20	9	19		16	12.5	14	19	17.5	21	14	17
17	10	12	13	15	29	22	13	11		17	13	11	14	16	18	23	15		13.5	12.5	12	14.5	22.5	20	18	13
18	30	32	35	25	18	18	16	13		38	24	32	55	41	41	30	12		34	28	33.5	40	29.5	29.5	23	12.5
19
20
21
22	6	23	8	6	16	22	15	10		21	5	10	10	8	13	10	7		13.5	14	9	8	12	17.5	12.5	8.5
23	21	17	18	30	16	9	14	12		13	14	7	12	1	5	17	6		17	15.5	12.5	21	8.5	7	15.5	9
24	26	18	11	12	14	43	26	10		21	13	16	15	12	3	9	30		23.5	15.5	13.5	13.5	13	23	17.5	20
25	16	16	21	25	9	14	18	26		24	22	31	16	23	22	22	9		20	19	26	20.5	16	18	20	17.5
26	15	23	6	16	19	8	12	11		18	15	21	10	11	5	8	10		16.5	19	13.5	13	15	6.5	10	10.5
27	21	18	16	13	26	13	8	10		23	9	23	7	16	19	21	10		22	13.5	19.5	10	21	16	14.5	10
28	17	16	17	19	22	12	23	19		16	23	24	14	17	16	15	31		16.5	19.5	20.5	16.5	19.5	14	19	25
29	11	19	10	9	15	13	18	19		19	12	16	14	13	14	17	15		15	15.5	13	11.5	14	13.5	17.5	17
30
External Details Experiment 1	Memory Set 1									Memory Set 2									Mean
Subject	0.5M	4M	8M	12M	16M	20M	24M	60M		0.5M	4M	8M	12M	16M	20M	24M	60M		0.5M	4M	8M	12M	16M	20M	24M	60M
1
2
3	5	5	8	5	1	5	7	7		3	4	2	0	10	8	3	2		4	4.5	5	2.5	5.5	6.5	5	4.5
4	6	10	7	6	7	9	6	3		8	8	11	4	3	4	5	6		7	9	9	5	5	6.5	5.5	4.5
5
6
7
8
9
10
11	4	5	10	4	9	9	7	14		7	8	3	5	7	6	16	10		5.5	6.5	6.5	4.5	8	7.5	11.5	12
12	2	7	8	10	10	13	5	5		6	10	8	12	1	12	7	7		4	8.5	8	11	5.5	12.5	6	6
13	6	3	3	3	2	4	2	2		4	4	4	3	8	1	5	1		5	3.5	3.5	3	5	2.5	3.5	1.5
14
15
16	9	2	8	3	6	5	8	3		10	7	3	4	6	7	8	5		9.5	4.5	5.5	3.5	6	6	8	4
17	3	2	7	8	11	5	3	0		10	8	1	6	6	7	4	7		6.5	5	4	7	8.5	6	3.5	3.5
18	12	9	7	16	13	7	11	8		17	6	23	11	7	11	13	15		14.5	7.5	15	13.5	10	9	12	11.5
19
20
21
22	5	6	13	13	6	2	8	5		12	6	16	5	1	8	5	16		8.5	6	14.5	9	3.5	5	6.5	10.5
23	6	6	4	15	11	6	17	13		5	8	6	6	12	13	10	11		5.5	7	5	10.5	11.5	9.5	13.5	12
24	14	10	12	15	16	19	10	6		10	9	8	7	4	2	6	25		12	9.5	10	11	10	10.5	8	15.5
25	6	10	4	12	3	10	6	10		2	6	9	5	7	6	3	3		4	8	6.5	8.5	5	8	4.5	6.5
26	9	4	9	3	7	8	4	3		4	8	4	12	7	9	3	4		6.5	6	6.5	7.5	7	8.5	3.5	3.5
27	4	7	4	8	4	1	7	8		8	3	2	6	6	8	7	3		6	5	3	7	5	4.5	7	5.5
28	3	0	4	3	2	4	3	4		4	2	10	2	3	3	5	3		3.5	1	7	2.5	2.5	3.5	4	3.5
29	7	2	5	2	5	5	4	10		5	4	6	1	2	2	9	8		6	3	5.5	1.5	3.5	3.5	6.5	9
30
Internal Details Experiment 2	Memory Set 1									Memory Set 2									Mean
Subject	8M	12M	16M	20M	24M	28M	32M	68M		8M	12M	16M	20M	24M	28M	32M	68M		8M	12M	16M	20M	24M	28M	32M	68M
1
2
3	14	30	24	18	26	30	11	46		16	20	19	29	27	40	14	5		15	25	21.5	23.5	26.5	35	12.5	25.5
4	15	8	15	14	17	13	20	13		20	22	14	8	13	17	5	9		17.5	15	14.5	11	15	15	12.5	11
5
6
7
8
9
10
11	7	18	16	10	18	18	15	16		11	16	14	11	21	5	17	16		9	17	15	10.5	19.5	11.5	16	16
12	10	13	10	17	25	27	18	13		16	15	14	8	19	16	26	22		13	14	12	12.5	22	21.5	22	17.5
13	18	33	11	24	23	27	20	21		28	31	14	24	28	23	18	18		23	32	12.5	24	25.5	25	19	19.5
14
15
16	18	12	9	9	14	17	10	17		12	16	15	16	16	16	17	12		15	14	12	12.5	15	16.5	13.5	14.5
17	11	8	16	17	14	17	15	11		16	13	25	12	15	25	30	14		13.5	10.5	20.5	14.5	14.5	21	22.5	12.5
18	23	39	29	20	24	22	23	10		45	18	26	62	59	51	35	14		34	28.5	27.5	41	41.5	36.5	29	12
19
20
21
22	27	29	7	18	20	31	25	16		14	15	26	18	11	22	17	16		20.5	22	16.5	18	15.5	26.5	21	16
23	12	10	13	31	9	12	8	8		14	16	24	13	9	17	4	4		13	13	18.5	22	9	14.5	6	6
24	26	15	10	16	17	33	20	14		22	21	20	29	11	8	13	25		24	18	15	22.5	14	20.5	16.5	19.5
25	30	10	35	25	11	24	17	22		40	26	41	15	16	13	16	13		35	18	38	20	13.5	18.5	16.5	17.5
26	10	18	7	15	14	11	14	12		18	6	8	11	16	7	9	9		14	12	7.5	13	15	9	11.5	10.5
27	21	14	17	13	27	15	9	13		28	7	13	8	14	17	17	17		24.5	10.5	15	10.5	20.5	16	13	15
28	16	23	22	27	28	25	38	38		23	23	23	22	23	28	22	30		19.5	23	22.5	24.5	25.5	26.5	30	34
29	6	12	15	26	27	10	14	11		13	5	11	11	16	13	9	8		9.5	8.5	13	18.5	21.5	11.5	11.5	9.5
30
External Details Experiment 2	Memory Set 1									Memory Set 2									Mean
Subject	8M	12M	16M	20M	24M	28M	32M	68M		8M	12M	16M	20M	24M	28M	32M	68M		8M	12M	16M	20M	24M	28M	32M	68M
1
2
3	17	11	5	9	4	13	12	6		4	2	3	5	17	7	5	11		10.5	6.5	4	7	10.5	10	8.5	8.5
4	4	1	5	1	5	7	6	4		4	5	9	3	1	4	7	7		4	3	7	2	3	5.5	6.5	5.5
5
6
7
8
9
10
11	0	3	9	19	9	9	15	10		8	9	7	12	9	21	7	12		4	6	8	15.5	9	15	11	11
12	1	9	7	7	9	8	8	6		9	12	9	1	4	14	8	4		5	10.5	8	4	6.5	11	8	5
13	4	2	7	4	5	10	11	5		5	2	7	7	6	6	7	1		4.5	2	7	5.5	5.5	8	9	3
14
15
16	3	2	2	5	5	4	12	4		8	2	3	3	10	8	7	4		5.5	2	2.5	4	7.5	6	9.5	4
17	6	3	6	11	8	3	3	6		3	3	1	5	8	8	7	0		4.5	3	3.5	8	8	5.5	5	3
18	2	10	7	9	5	27	15	23		10	23	14	12	15	18	24	4		6	16.5	10.5	10.5	10	22.5	19.5	13.5
19
20
21
22	28	4	14	13	3	15	9	4		11	15	5	14	9	6	4	9		19.5	9.5	9.5	13.5	6	10.5	6.5	6.5
23	3	1	3	1	4	14	4	11		6	7	8	2	12	6	10	5		4.5	4	5.5	1.5	8	10	7	8
24	11	12	11	15	23	20	17	17		11	6	9	12	10	14	25	19		11	9	10	13.5	16.5	17	21	18
25	3	6	5	2	3	6	0	2		5	2	2	6	4	2	2	0		4	4	3.5	4	3.5	4	1	1
26	4	4	2	1	3	13	6	5		1	5	3	8	10	9	6	5		2.5	4.5	2.5	4.5	6.5	11	6	5
27	1	10	1	4	5	2	4	8		5	3	3	2	3	10	7	3		3	6.5	2	3	4	6	5.5	5.5
28	0	2	7	2	2	5	9	5		8	1	4	3	7	6	4	2		4	1.5	5.5	2.5	4.5	5.5	6.5	3.5
29	8	2	7	5	8	1	1	3		7	2	4	4	3	1	7	8		7.5	2	5.5	4.5	5.5	1	4	5.5
30
