# Supplementary material for: Nonmonotonic recruitment of ventromedial prefrontal cortex during remote memory recall
Source: PLoS Biol. 2018 Jul 2;16(7):e2005479. doi: 10.1371/journal.pbio.2005479 (PMC6044544; doi:10.1371/journal.pbio.2005479)
Supplement: S7 Data — (XLSX) [file pbio.2005479.s014.xlsx]

## Sheet: Fig_8A
Experiment 1 Observed	Mean									Experiment 2 Predicted
Subject	0.5M	4M	8M	12M	16M	20M	24M	60M			8M	12M	16M	20M	24M	28M	32M	68M
1											0.00928863	0.00784687	0.00658389	-0.0012725	0.0104615	0.0104615	0.0104615	0.00715679
2
3	0.00623305	0.0282236	0.00294844	-0.00478829	-0.00127593	0.00291582	0.00203351	0.0125421
4	-0.00298467	0.00249657	-0.0176152	0.0169281	0.00374593	-0.0269218	0.00258254	-0.0126531
5
6
7
8
9
10
11	-0.00897149	0.0157404	0.00322272	0.0127678	0.00191797	-0.00681161	0.0155098	0.0148703
12	-0.00187528	0.00138613	0.00750168	0.0115852	0.00711297	0.0109508	0.0139895	0.00319324
13	0.0099367	0.00523325	-0.00143639	0.0079316	0.00240681	0.00877268	-0.00162608	0.0195032
14
15
16	0.00013069	0.00990865	0.0238583	-0.00644063	-0.00654249	0.00325415	0.019907	-0.0190708
17	0.0119207	0.00498426	0.0148073	0.0156297	0.0170513	0.0201424	0.0316421	0.013446
18	-0.0127686	0.00241628	0.0127616	0.0153299	0.00601402	-0.000929237	0.00414382	0.00143885
19
20
21
22	0.019984	0.0280668	0.0395965	0.0231121	0.0437286	0.00548076	0.0347816	0.0172172
23	-0.0189797	0.00365204	0.000894149	-0.000725774	0.00528032	-0.00401599	0.0129712	0.00564511
24	-0.013747	0.0024787	0.00718872	0.00989211	0.0123135	-0.00551519	0.0116858	0.00503392
25	0.00703348	0.00313823	0.00397073	0.0154738	0.0181121	0.00250616	0.0044379	-0.00231324
26	0.00175071	0.00265797	0.00247315	-0.00894775	0.00127504	-0.00299306	0.0138105	0.0267086
27	0.00249251	-0.00485738	0.0163727	0.00860582	-0.00422443	-0.0134006	0.00539877	-0.00402667
28	0.000548968	0.00215695	0.0229134	0.00592457	-0.00205088	-0.00585734	-0.00658696	0.0220772
29	0.00201613	-0.00298431	0.00916031	0.00327162	0.000477381	-0.00793796	0.00270338	0.0108967
30

## Sheet: Fig_8B
Experiment 1 Observed	Mean									Experiment 2 Observed	Mean
Subject	0.5M	4M	8M	12M	16M	20M	24M	60M		Subject	8M	12M	16M	20M	24M	28M	32M	68M
1										1
2										2
3	0.00623305	0.0282236	0.00294844	-0.00478829	-0.00127593	0.00291582	0.00203351	0.0125421		3	0.0235416	0.0106529	0.00297213	0.00886184	0.014652	0.0138396	0.00621707	0.0119813
4	-0.00298467	0.00249657	-0.0176152	0.0169281	0.00374593	-0.0269218	0.00258254	-0.0126531		4	-0.000992847	0.00442051	0.0023926	-0.00801721	0.0069178	-0.00419573	0.000745376	0.00191127
5										5
6										6
7										7
8										8
9										9
10										10
11	-0.00897149	0.0157404	0.00322272	0.0127678	0.00191797	-0.00681161	0.0155098	0.0148703		11	-0.00331423	0.000641713	0.00229499	0.00206276	0.0071979	0.00357041	-0.00563514	-0.00570451
12	-0.00187528	0.00138613	0.00750168	0.0115852	0.00711297	0.0109508	0.0139895	0.00319324		12	0.00204745	3.12286e-05	0.00521545	-0.00454882	0.0142386	0.00558393	-0.00522491	-0.000133279
13	0.0099367	0.00523325	-0.00143639	0.0079316	0.00240681	0.00877268	-0.00162608	0.0195032		13	0.00872846	0.0091016	0.0035147	-0.00810526	-0.00502842	0.0123847	0.00187941	0.000451274
14										14
15										15
16	0.00013069	0.00990865	0.0238583	-0.00644063	-0.00654249	0.00325415	0.019907	-0.0190708		16	-0.000814821	0.00349444	-0.00702133	0.00893577	-0.00722709	8.62284e-05	-0.00586317	0.00433191
17	0.0119207	0.00498426	0.0148073	0.0156297	0.0170513	0.0201424	0.0316421	0.013446		17	0.0149059	3.51456e-05	0.00378109	-0.00832086	0.00385099	0.0215415	-0.00674617	-0.00685588
18	-0.0127686	0.00241628	0.0127616	0.0153299	0.00601402	-0.000929237	0.00414382	0.00143885		18	0.0143616	0.00632301	0.0160514	-0.00648177	-0.00820916	0.0132221	0.00232149	-0.00233762
19										19
20										20
21										21
22	0.019984	0.0280668	0.0395965	0.0231121	0.0437286	0.00548076	0.0347816	0.0172172		22	0.00630302	0.0380715	0.0134827	-0.0014487	0.0117959	-0.00756738	0.0291111	0.0221545
23	-0.0189797	0.00365204	0.000894149	-0.000725774	0.00528032	-0.00401599	0.0129712	0.00564511		23	-0.00385873	0.00802774	0.00244126	-0.00581392	-0.0130315	0.00616911	0.00836559	0.0068073
24	-0.013747	0.0024787	0.00718872	0.00989211	0.0123135	-0.00551519	0.0116858	0.00503392		24	0.0120436	-0.00332643	0.0108955	0.0287546	-0.000688505	0.0082201	-0.00569654	0.0160772
25	0.00703348	0.00313823	0.00397073	0.0154738	0.0181121	0.00250616	0.0044379	-0.00231324		25	0.000435904	0.00369747	0.00214795	0.00972651	0.0056151	-0.00289955	-0.00309123	0.00512073
26	0.00175071	0.00265797	0.00247315	-0.00894775	0.00127504	-0.00299306	0.0138105	0.0267086		26	-0.00543405	0.00048982	0.0155666	-0.011985	0.00401444	0.0104267	-0.000842731	0.000828884
27	0.00249251	-0.00485738	0.0163727	0.00860582	-0.00422443	-0.0134006	0.00539877	-0.00402667		27	0.00692685	-8.46996e-05	-0.00842843	0.00941765	-0.00255427	-0.00355654	0.00729135	0.00716144
28	0.000548968	0.00215695	0.0229134	0.00592457	-0.00205088	-0.00585734	-0.00658696	0.0220772		28	0.0162228	-0.00238903	0.0129983	-0.000177425	0.00619716	0.00751419	-0.00138819	0.00293079
29	0.00201613	-0.00298431	0.00916031	0.00327162	0.000477381	-0.00793796	0.00270338	0.0108967		29	-0.00173196	0.0114017	0.00303511	0.00619967	-8.08199e-05	-0.00343672	-0.00296932	-0.00173477
30										30

## Sheet: Fig_8C
Experiment 2 Observed	Memory Set 1										Memory Set 2
Subject	0.5M	4M	8M	12M	16M	20M	24M	60M		Subject	0.5M	4M	8M	12M	16M	20M	24M	60M
1										1
2										2
3	0.0354565	0.00789058	0.00833745	0.010495	0.0171675	0.0212605	0.00732954	0.00207034		3	0.0116267	0.0134152	-0.00239319	0.0072287	0.0121364	0.00641866	0.0051046	0.0218922
4	-0.0127537	0.0071257	0.011678	-0.00139411	0.0160367	-0.00916913	-0.00502425	0.00244994		4	0.010768	0.00171531	-0.0068928	-0.0146403	-0.00220106	0.000777673	0.006515	0.00137261
5										5
6										6
7										7
8										8
9										9
10										10
11	-0.00768722	-5.36751e-07	0.00612653	-0.0013633	-0.000188896	0.00074172	-0.0138223	-0.0070568		11	0.00105875	0.00128396	-0.00153654	0.00548883	0.0145847	0.0063991	0.00255204	-0.00435222
12	-0.000973148	-0.00566161	0.0169613	0.00042731	0.0194167	0.00121934	-0.00895688	-0.00688122		12	0.00506806	0.00572406	-0.00653037	-0.00952496	0.00906053	0.00994853	-0.00149294	0.00661466
13	0.00718242	0.0117208	0.00284208	-0.0141392	-0.00355919	0.0164783	0.00741428	-0.000749999		13	0.0102745	0.00648241	0.00418732	-0.00207136	-0.00649764	0.00829111	-0.00365546	0.00165255
14										14
15										15
16	0.00603081	-0.00342492	-0.0180167	0.0133343	-0.0120153	-0.00392626	-0.0124281	0.0055644		16	-0.00766045	0.0104138	0.00397403	0.00453728	-0.00243892	0.00409871	0.000701728	0.00309941
17	0.0295193	-0.00377496	0.00952986	-0.0177608	0.00328408	0.0050269	0.00894429	0.00579941		17	0.000292547	0.00384525	-0.00196768	0.00111903	0.00441789	0.0380561	-0.0224366	-0.0195112
18	0.0264429	0.012042	0.0182034	-0.00736034	-0.0135162	0.0248946	0.000216003	-0.00975968		18	0.00228043	0.000603998	0.0138993	-0.00560319	-0.00290213	0.00154958	0.00442698	0.00508443
19										19
20										20
21										21
22	0.0174277	0.0264524	0.00571237	0.00185138	0.0154316	-0.00379543	0.026572	0.0193028		22	-0.00482169	0.0496905	0.021253	-0.00474878	0.00816031	-0.0113393	0.0316501	0.0250063
23	-0.00144612	0.00953853	-0.00704678	-0.00798734	-0.00330369	0.011897	0.0107892	0.0111714		23	-0.00627134	0.00651695	0.0119293	-0.00364051	-0.0227594	0.000441244	0.00594199	0.00244317
24	-0.000888999	0.00521839	-0.00883897	0.0367325	0.00492946	0.0119434	-0.0108345	0.000261139		24	0.0249763	-0.0118713	0.03063	0.0207767	-0.00630647	0.0044968	-0.000558596	0.0318933
25	0.000512177	0.00407149	0.00401961	0.013291	-0.0059285	-0.00950421	-0.00115518	-0.00238572		25	0.000359632	0.00332344	0.000276299	0.00616203	0.0171587	0.00370511	-0.00502728	0.0126272
26	-0.00180226	0.000934819	0.020473	-0.00363961	0.00996622	0.00433609	-0.0106811	0.0132604		26	-0.00906583	4.48215e-05	0.0106602	-0.0203303	-0.00193735	0.0165173	0.0089956	-0.0116026
27	0.0013574	0.0137003	-0.00600568	0.00398237	-0.0107736	-0.00776524	0.00699732	0.0030607		27	0.0124963	-0.0138697	-0.0108512	0.0148529	0.00566508	0.000652156	0.00758538	0.0112622
28	0.0216055	-0.000730727	0.0199507	0.00264902	0.00484518	0.012854	-0.000648882	0.00388192		28	0.0108401	-0.00404733	0.00604596	-0.00300387	0.00754915	0.00217438	-0.0021275	0.00197965
29	-0.00239548	-0.00737513	0.00928647	0.0117691	-0.00882338	-0.00549547	-0.00932725	-0.00313457		29	-0.00106845	0.0301785	-0.00321624	0.000630262	0.00866174	-0.00137796	0.0033886	-0.000334974
30										30
