# Supplementary material for: Nonmonotonic recruitment of ventromedial prefrontal cortex during remote memory recall
Source: PLoS Biol. 2018 Jul 2;16(7):e2005479. doi: 10.1371/journal.pbio.2005479 (PMC6044544; doi:10.1371/journal.pbio.2005479)
Supplement: S8 Data — (XLSX) [file pbio.2005479.s015.xlsx]

## Sheet: S2_Fig
Subject	0.5M	4M	8M	12M	16M	20M	24M	60M
1	0.0011324	0.0192704	0.0134263	-0.00395448	0.00449873	0.010226	0.000123973	0.0200886
2	0.00999875	-0.00178846	-0.00571433	0.0219982	0.00154973	0.0120765	0.0130648	0.0177103
3	0.00623305	0.0282236	0.00294844	-0.00478829	-0.00127593	0.00291582	0.00203351	0.0125421
4	-0.00298467	0.00249657	-0.0176152	0.0169281	0.00374593	-0.0269218	0.00258254	-0.0126531
5	0.00691388	-0.00706008	0.00160436	0.00141694	0.00101159	0.0172162	0.0205687	0.00780267
6	-0.00466403	0.000785506	0.00687657	-0.00256743	0.00523866	0.0093836	0.00690993	0.0187644
7	0.00932911	-0.00246792	0.0148216	0.00359376	0.00114722	0.00160554	-0.00335063	0.00991167
8	0.00360263	0.0154759	0.00189158	0.00590094	0.00184634	0.0165366	-0.000455855	0.00976583
9	-0.00167506	0.0103749	-0.00269789	-0.00246139	5.72502e-05	-0.00959425	0.00648804	-0.010936
10	0.00381539	-0.00814788	-0.00341122	0.00296963	-0.00307687	-0.00707689	0.01049	0.00631091
11	-0.00897149	0.0157404	0.00322272	0.0127678	0.00191797	-0.00681161	0.0155098	0.0148703
12	-0.00187528	0.00138613	0.00750168	0.0115852	0.00711297	0.0109508	0.0139895	0.00319324
13	0.0099367	0.00523325	-0.00143639	0.0079316	0.00240681	0.00877268	-0.00162608	0.0195032
14	-0.0156163	0.0212751	0.00879667	0.00799273	-0.005689	0.013053	0.00607117	0.00305874
15	-0.00774084	0.00165227	0.0124455	0.00424567	-0.00374573	-0.0110292	0.00662655	0.0128526
16	0.00013069	0.00990865	0.0238583	-0.00644063	-0.00654249	0.00325415	0.019907	-0.0190708
17	0.0119207	0.00498426	0.0148073	0.0156297	0.0170513	0.0201424	0.0316421	0.013446
18	-0.0127686	0.00241628	0.0127616	0.0153299	0.00601402	-0.000929237	0.00414382	0.00143885
19	0.0111335	0.00118809	-0.00534462	0.00267084	-0.00211746	0.00313317	-0.00503438	-0.0107138
20	0.0053251	0.00434652	-3.61639e-05	0.0147711	-0.00500599	0.00294683	-0.00405155	0.00699652
21	0.00408157	-0.0142188	-0.00221052	0.0017969	0.00798165	0.0143053	0.00114328	0.0210892
22	0.019984	0.0280668	0.0395965	0.0231121	0.0437286	0.00548076	0.0347816	0.0172172
23	-0.0189797	0.00365204	0.000894149	-0.000725774	0.00528032	-0.00401599	0.0129712	0.00564511
24	-0.013747	0.0024787	0.00718872	0.00989211	0.0123135	-0.00551519	0.0116858	0.00503392
25	0.00703348	0.00313823	0.00397073	0.0154738	0.0181121	0.00250616	0.0044379	-0.00231324
26	0.00175071	0.00265797	0.00247315	-0.00894775	0.00127504	-0.00299306	0.0138105	0.0267086
27	0.00249251	-0.00485738	0.0163727	0.00860582	-0.00422443	-0.0134006	0.00539877	-0.00402667
28	0.000548968	0.00215695	0.0229134	0.00592457	-0.00205088	-0.00585734	-0.00658696	0.0220772
29	0.00201613	-0.00298431	0.00916031	0.00327162	0.000477381	-0.00793796	0.00270338	0.0108967
30	0.00690858	0.0101814	-0.00335638	-0.00902359	-0.00874681	0.00762902	0.00941176	-0.00468692
