# Supplementary material for: Nonmonotonic recruitment of ventromedial prefrontal cortex during remote memory recall
Source: PLoS Biol. 2018 Jul 2;16(7):e2005479. doi: 10.1371/journal.pbio.2005479 (PMC6044544; doi:10.1371/journal.pbio.2005479)
Supplement: S9 Data — (XLSX) [file pbio.2005479.s016.xlsx]

## Sheet: S3_Fig
	Within memory										Between memory
Subject	0.5M	4M	8M	12M	16M	20M	24M	60M		Subject	0.5M	4M	8M	12M	16M	20M	24M	60M
1	0.0359468	0.0597272	0.0559861	0.0360771	0.0368456	0.0527887	0.0301906	0.0541361		1	0.0348144	0.0404568	0.0425598	0.0400316	0.0323468	0.0425627	0.0300666	0.0340474
2	0.03423	0.026292	0.0128972	0.0445942	0.029971	0.0283905	0.0415194	0.0458247		2	0.0242313	0.0280805	0.0186116	0.0225959	0.0284212	0.0163139	0.0284546	0.0281144
3	0.0251437	0.0591611	0.0263582	0.0198676	0.0205144	0.0255728	0.0196269	0.0316647		3	0.0189106	0.0309374	0.0234098	0.0246559	0.0217903	0.022657	0.0175934	0.0191225
4	0.0159033	0.0196757	-0.00111258	0.0386132	0.0251534	-0.0143769	0.0277895	0.00540223		4	0.018888	0.0171792	0.0165026	0.0216851	0.0214075	0.0125448	0.0252069	0.0180553
5	0.0249026	0.00303713	0.0174804	0.0176862	0.0190497	0.0369921	0.0426037	0.0201646		5	0.0179887	0.0100972	0.015876	0.0162693	0.0180381	0.0197759	0.022035	0.0123619
6	0.032629	0.0377703	0.0474476	0.0447121	0.0490972	0.0526381	0.057961	0.0664669		6	0.0372931	0.0369848	0.040571	0.0472795	0.0438585	0.0432545	0.051051	0.0477025
7	0.0318675	0.0192395	0.0334809	0.0248532	0.0196501	0.0164326	0.0164423	0.0327528		7	0.0225384	0.0217075	0.0186593	0.0212594	0.0185029	0.0148271	0.0197929	0.0228411
8	0.035361	0.0529625	0.0390629	0.0421103	0.0352714	0.0543283	0.0358231	0.0450449		8	0.0317584	0.0374866	0.0371713	0.0362094	0.0334251	0.0377916	0.0362789	0.0352791
9	0.0157387	0.0321901	0.01596	0.0139335	0.0195943	0.00860279	0.026642	0.00223748		9	0.0174138	0.0218152	0.0186579	0.0163949	0.0195371	0.018197	0.020154	0.0131735
10	0.0137844	0.00474306	0.00747978	0.0153641	0.00910363	0.00571064	0.0276271	0.0196878		10	0.00996898	0.0128909	0.010891	0.0123945	0.0121805	0.0127875	0.0171371	0.0133769
11	0.0121451	0.0451689	0.0271276	0.039469	0.0266525	0.0178028	0.0451878	0.0330823		11	0.0211166	0.0294285	0.0239048	0.0267012	0.0247345	0.0246144	0.029678	0.018212
12	0.020034	0.0282672	0.041437	0.0468773	0.0409684	0.0380919	0.0466201	0.0363036		12	0.0219093	0.0268811	0.0339353	0.0352921	0.0338554	0.0271411	0.0326306	0.0331103
13	0.0341162	0.0304088	0.0276561	0.0352612	0.0330456	0.0397105	0.0241444	0.0433792		13	0.0241795	0.0251756	0.0290925	0.0273296	0.0306388	0.0309378	0.0257705	0.0238759
14	0.00759307	0.0533426	0.0313768	0.0427652	0.0248265	0.0402371	0.0308893	0.0309274		14	0.0232094	0.0320676	0.0225801	0.0347724	0.0305155	0.0271841	0.0248181	0.0278687
15	0.00830681	0.0169214	0.0217479	0.0124068	0.00923854	0.00555864	0.0184836	0.0283988		15	0.0160476	0.0152691	0.00930241	0.00816115	0.0129843	0.0165878	0.011857	0.0155462
16	0.061461	0.0706126	0.0954918	0.0618338	0.0625357	0.072223	0.0879048	0.0407523		16	0.0613303	0.060704	0.0716335	0.0682744	0.0690782	0.0689688	0.0679979	0.0598231
17	0.0570348	0.0343951	0.0558951	0.0465857	0.058609	0.0650997	0.0745485	0.0454665		17	0.0451142	0.0294109	0.0410879	0.030956	0.0415576	0.0449573	0.0429064	0.0320205
18	0.00704003	0.0250563	0.0372284	0.031424	0.0274277	0.0174879	0.0233051	0.0216339		18	0.0198086	0.02264	0.0244668	0.0160941	0.0214137	0.0184172	0.0191613	0.0201951
19	0.0307502	0.018163	0.00811858	0.0217172	0.0160472	0.0231498	0.0133081	0.00509849		19	0.0196166	0.0169749	0.0134632	0.0190464	0.0181647	0.0200166	0.0183425	0.0158123
20	0.0413875	0.0463809	0.0390909	0.0542825	0.0316259	0.0447445	0.0411197	0.0516855		20	0.0360624	0.0420343	0.039127	0.0395113	0.0366319	0.0417977	0.0451712	0.0446889
21	0.0315604	0.00855826	0.021491	0.0204912	0.027512	0.0454412	0.027719	0.0486906		21	0.0274788	0.0227771	0.0237016	0.0186943	0.0195303	0.0311358	0.0265757	0.0276014
22	0.0938054	0.106978	0.108745	0.0890222	0.122147	0.0670904	0.1151	0.0872288		22	0.0738214	0.0789113	0.0691486	0.0659102	0.0784186	0.0616097	0.080318	0.0700116
23	-0.000987433	0.026686	0.0251249	0.0178521	0.021424	0.016147	0.0346198	0.0290324		23	0.0179923	0.0230339	0.0242308	0.0185779	0.0161437	0.020163	0.0216487	0.0233873
24	0.00557275	0.0244641	0.0277865	0.0329576	0.0380898	0.0160235	0.0345092	0.0287849		24	0.0193197	0.0219854	0.0205978	0.0230655	0.0257763	0.0215387	0.0228234	0.023751
25	0.0421071	0.0421284	0.0416753	0.0533338	0.0625198	0.0394689	0.0447462	0.0359912		25	0.0350736	0.0389902	0.0377045	0.03786	0.0444077	0.0369627	0.0403083	0.0383044
26	0.0523544	0.048176	0.0530736	0.0314498	0.0477369	0.0355041	0.0636465	0.077533		26	0.0506037	0.045518	0.0506004	0.0403975	0.0464619	0.0384972	0.049836	0.0508245
27	0.0117982	0.00860864	0.0304449	0.0217571	0.0091509	-0.000309312	0.0220952	0.00655528		27	0.00930571	0.013466	0.0140722	0.0131513	0.0133753	0.0130913	0.0166965	0.010582
28	0.0307582	0.037078	0.0621322	0.0324562	0.020892	0.0220745	0.0211383	0.0619871		28	0.0302092	0.0349211	0.0392188	0.0265317	0.0229429	0.0279319	0.0277253	0.0399098
29	0.0330878	0.0342544	0.0495943	0.035782	0.0305796	0.0225208	0.0395546	0.0517129		29	0.0310716	0.0372387	0.0404339	0.0325104	0.0301023	0.0304588	0.0368512	0.0408161
30	0.0307024	0.0388534	0.0231445	0.018069	0.0155519	0.0340058	0.036897	0.0165304		30	0.0237938	0.028672	0.0265009	0.0270926	0.0242987	0.0263767	0.0274852	0.0212173
