# Supplementary material for: Nonmonotonic recruitment of ventromedial prefrontal cortex during remote memory recall
Source: PLoS Biol. 2018 Jul 2;16(7):e2005479. doi: 10.1371/journal.pbio.2005479 (PMC6044544; doi:10.1371/journal.pbio.2005479)
Supplement: S10 Data — (XLSX) [file pbio.2005479.s017.xlsx]

## Sheet: S4_Fig B
Subject	0.5M	4M	8M	12M	16M	20M	24M	60M
1	-0.00578704	0.0419999	0.0361251	-0.0103666	0.0236356	0.0113529	-0.0167181	0.0238799
2	0.016471	-0.00146419	-0.0207346	0.0557568	0.019725	0.0121116	0.0171635	0.0128467
3	0.014777	0.0245589	0.00525302	0.00619545	0.00220076	0.0156863	-0.00277366	0.0241545
4	-0.00234142	0.0327812	0.0150387	0.0345676	-0.00824238	-0.041707	0.0234021	-0.012952
5	0.00829155	-0.00775616	0.0194417	0.00436883	0.0196667	0.0325635	0.029074	0.026937
6	-0.000254009	0.0138705	0.0197915	0.00688036	-0.00639522	0.0218542	0.0121984	0.0421093
7	0.0188252	0.000238188	-0.00346057	-0.00794945	6.3668e-05	0.000154887	-0.013996	0.00908869
8	0.00305936	-0.00606106	-0.011164	0.0200177	0.00947138	0.00875865	0.017716	-0.00733013
9	0.0107726	0.00541938	0.00813158	0.00718176	-0.00725376	0.00386689	0.00292783	-0.00443834
10	0.0179575	-0.0193689	0.00957207	-0.00338387	0.00574863	-0.0323328	0.0192909	0.00366519
11	-0.0338433	0.0203681	0.0130234	0.0105474	0.000418129	-0.016624	0.0437021	0.00642434
12	-0.0217616	-0.00119675	0.0125785	0.0182394	0.0118594	-0.005928	0.0225668	-0.0127185
13	0.0142956	0.00367676	0.00688945	0.00927246	0.0115068	0.00228768	-0.0118257	0.032941
14	-0.0141102	0.0270545	0.00410721	0.00346847	-0.0273225	0.0108773	0.0233477	0.00894115
15	-0.00980821	0.0103364	0.0449308	-0.0212833	-0.00849679	-0.00992648	0.00618337	0.0133906
16	0.0184777	0.00590064	0.0353413	-0.0155353	0.00176674	0.015818	0.00829862	-0.0232616
17	0.0249009	-0.000158589	0.00221427	0.0199274	0.0218458	0.0335333	0.0659157	-0.00981033
18	-0.0123172	0.000372244	0.0428621	0.0189176	0.00569935	0.00616611	-0.0106679	0.00363229
19	-0.00741259	0.0199204	-0.0137312	0.0177442	-0.00912682	-0.0206742	-0.00562939	0.00178825
20	0.00631081	-0.0100043	0.00344516	0.0299254	0.00488442	0.0189213	-0.0212516	0.0222665
21	0.0111346	-0.0136076	-0.0127813	0.000280047	0.0178498	0.0155442	0.0101737	-0.00561256
22	0.0361701	0.0404464	0.0257015	0.0257245	0.0640436	0.00162981	0.0784413	0.0303817
23	-0.00220872	0.012666	-0.00296921	-0.00511611	0.0131616	-0.0040092	0.0258196	0.0107108
24	-0.0182444	0.0197408	-0.00413567	-3.61115e-05	0.0155929	0.000462353	0.00708807	0.00133224
25	-0.00389852	0.000383653	0.0244994	0.0517238	0.0358699	0.00350276	0.0208906	-0.00206882
26	0.0106217	0.00615964	0.0124361	-0.00222943	0.017727	0.00372641	0.00188244	0.0218022
27	0.0345526	0.00124077	0.0329493	-0.0152934	0.00781602	-0.0246122	0.00677014	-0.0147324
28	-0.00836296	0.00767089	0.0150188	0.0215912	0.0131949	0.00470723	-0.0129944	0.0358629
29	0.00474268	-0.00348719	0.00270381	0.0124146	0.0152046	-0.00944613	0.00861162	0.0244099
30	0.0135113	0.0283021	0.0300851	0.000136423	-0.0252044	0.0423604	0.0143126	-0.00888483
