# Supplementary material for: Nonmonotonic recruitment of ventromedial prefrontal cortex during remote memory recall
Source: PLoS Biol. 2018 Jul 2;16(7):e2005479. doi: 10.1371/journal.pbio.2005479 (PMC6044544; doi:10.1371/journal.pbio.2005479)
Supplement: S11 Data — (XLSX) [file pbio.2005479.s018.xlsx]

## Sheet: Activity
Active/Static Experiment 1	Memory Set 1									Memory Set 2									Mean
Subject	0.5M	4M	8M	12M	16M	20M	24M	60M		0.5M	4M	8M	12M	16M	20M	24M	60M		0.5M	4M	8M	12M	16M	20M	24M	60M
1	1	1	1	1	2	1	2	2		2	2	1	2	1	2	2	1		1.5	1.5	1	1.5	1.5	1.5	2	1.5
2	2	2	1	1	1	2	1	2		1	1	1	1	1	2	1	1		1.5	1.5	1	1	1	2	1	1.5
3	1	1	1	1	1	1	2	1		1	2	1	2	1	2	1	2		1	1.5	1	1.5	1	1.5	1.5	1.5
4	1	1	2	1	2	1	1	1		1	1	1	2	2	2	2	1		1	1	1.5	1.5	2	1.5	1.5	1
5	1	1	2	1	2	2	2	1		1	1	2	1	1	2	1	1		1	1	2	1	1.5	2	1.5	1
6	2	1	1	1	1	2	1	1		1	1	1	2	1	2	1	1		1.5	1	1	1.5	1	2	1	1
7	1	1	1	1	1	1	2	2		1	1	1	1	2	1	1	2		1	1	1	1	1.5	1	1.5	2
8	2	2	2	1	2	2	2	2		1	2	2	2	1	1	1	1		1.5	2	2	1.5	1.5	1.5	1.5	1.5
9	1	1	1	2	1	1	2	2		2	1	1	1	1	1	1	2		1.5	1	1	1.5	1	1	1.5	2
10	1	1	1	1	1	1	1	2		1	1	1	1	1	1	1	1		1	1	1	1	1	1	1	1.5
11	1	1	1	1	1	1	1	1		1	1	2	1	1	1	1	1		1	1	1.5	1	1	1	1	1
12	2	1	2	1	1	1	1	2		1	1	1	1	1	1	1	1		1.5	1	1.5	1	1	1	1	1.5
13	1	2	2	1	1	1	1	1		1	1	1	1	1	1	1	1		1	1.5	1.5	1	1	1	1	1
14	1	1	1	1	1	1	1	1		2	1	2	1	1	2	1	1		1.5	1	1.5	1	1	1.5	1	1
15	2	2	2	2	2	2	1	2		1	1	1	2	2	1	1	2		1.5	1.5	1.5	2	2	1.5	1	2
16	1	1	1	1	1	1	1	1		1	1	1	1	1	1	1	1		1	1	1	1	1	1	1	1
17	1	2	1	1	1	1	1	2		1	1	1	2	1	1	2	1		1	1.5	1	1.5	1	1	1.5	1.5
18	1	1	1	1	1	1	1	2		1	1	1	1	1	1	1	1		1	1	1	1	1	1	1	1.5
19	1	1	1	1	2	1	2	1		1	1	1	1	1	1	1	1		1	1	1	1	1.5	1	1.5	1
20	1	2	1	2	2	1	1	1		2	1	1	1	1	1	1	2		1.5	1.5	1	1.5	1.5	1	1	1.5
21	1	2	1	1	1	1	2	2		1	2	1	2	2	2	2	2		1	2	1	1.5	1.5	1.5	2	2
22	1	1	1	1	1	1	1	1		1	1	1	1	1	1	1	1		1	1	1	1	1	1	1	1
23	1	1	1	1	1	2	2	2		2	1	1	1	1	2	2	2		1.5	1	1	1	1	2	2	2
24	1	1	2	1	1	1	1	2		1	2	1	1	1	1	2	1		1	1.5	1.5	1	1	1	1.5	1.5
25	1	1	1	1	1	1	1	1		2	1	1	1	1	1	1	1		1.5	1	1	1	1	1	1	1
26	1	1	1	1	1	1	1	2		1	1	1	1	1	1	1	1		1	1	1	1	1	1	1	1.5
27	1	2	1	1	1	1	1	2		1	1	2	1	1	1	1	1		1	1.5	1.5	1	1	1	1	1.5
28	1	1	1	1	1	1	1	1		1	2	1	1	1	1	1	1		1	1.5	1	1	1	1	1	1
29	1	1	1	1	1	2	1	1		1	2	1	2	1	1	1	1		1	1.5	1	1.5	1	1.5	1	1
30	2	1	2	1	1	2	1	1		1	1	1	1	1	2	1	1		1.5	1	1.5	1	1	2	1	1

## Sheet: Perspective
First/Third Person Perspective Experiment 1	Memory Set 1									Memory Set 2									Mean
Subject	0.5M	4M	8M	12M	16M	20M	24M	60M		0.5M	4M	8M	12M	16M	20M	24M	60M		0.5M	4M	8M	12M	16M	20M	24M	60M
1	1	1	1	1	1	1	2	1		1	1	1	1	1	1	1	1		1	1	1	1	1	1	1.5	1
2	1	1	1	1	1	1	1	1		1	1	1	1	1	1	1	1		1	1	1	1	1	1	1	1
3	1	1	1	1	1	1	1	1		1	1	1	1	1	1	1	1		1	1	1	1	1	1	1	1
4	1	1	1	2	1	1	1	1		1	1	1	1	1	1	1	1		1	1	1	1.5	1	1	1	1
5	1	1	2	2	1	2	2	2		1	1	2	2	2	2	1	1		1	1	2	2	1.5	2	1.5	1.5
6	1	1	1	1	1	1	1	1		1	1	1	1	2	1	1	1		1	1	1	1	1.5	1	1	1
7	2	2	1	1	2	1	1	1		1	1	2	1	1	2	1	1		1.5	1.5	1.5	1	1.5	1.5	1	1
8	1	2	2	1	1	2	1	2		1	2	2	1	1	1	2	2		1	2	2	1	1	1.5	1.5	2
9	1	1	1	1	1	1	1	1		1	1	1	1	2	1	1	1		1	1	1	1	1.5	1	1	1
10	1	1	1	1	1	1	1	1		1	1	1	1	1	1	1	1		1	1	1	1	1	1	1	1
11	1	1	1	1	1	1	1	1		1	1	1	1	1	1	1	1		1	1	1	1	1	1	1	1
12	1	1	1	1	1	1	1	1		1	1	1	1	1	1	1	1		1	1	1	1	1	1	1	1
13	1	1	1	1	1	1	1	1		1	1	1	1	1	1	1	1		1	1	1	1	1	1	1	1
14	1	1	1	1	1	1	1	1		1	1	1	1	1	1	1	1		1	1	1	1	1	1	1	1
15	1	1	1	1	1	2	1	1		1	1	1	1	1	1	1	1		1	1	1	1	1	1.5	1	1
16	1	1	1	1	2	1	1	1		1	1	1	2	1	1	1	1		1	1	1	1.5	1.5	1	1	1
17	1	2	1	1	1	1	1	1		2	1	1	1	1	1	1	1		1.5	1.5	1	1	1	1	1	1
18	1	1	1	2	1	1	2	1		1	1	1	1	1	1	1	1		1	1	1	1.5	1	1	1.5	1
19	1	1	1	1	1	1	1	1		1	1	1	1	1	1	1	1		1	1	1	1	1	1	1	1
20	1	2	1	1	1	1	1	1		1	2	2	1	1	1	1	1		1	2	1.5	1	1	1	1	1
21	1	1	1	1	1	1	1	1		1	1	1	1	1	1	1	1		1	1	1	1	1	1	1	1
22	1	1	1	1	1	1	1	1		1	1	1	1	1	1	1	1		1	1	1	1	1	1	1	1
23	1	1	1	1	1	1	1	1		1	1	1	1	1	1	1	1		1	1	1	1	1	1	1	1
24	1	1	1	1	1	1	1	1		1	1	1	1	1	1	1	1		1	1	1	1	1	1	1	1
25	1	1	1	1	1	1	1	1		1	1	1	1	1	1	1	1		1	1	1	1	1	1	1	1
26	1	1	1	2	1	1	2	1		1	1	1	1	1	1	1	1		1	1	1	1.5	1	1	1.5	1
27	1	2	1	2	1	1	1	1		1	2	2	1	1	1	1	1		1	2	1.5	1.5	1	1	1	1
28	1	1	1	1	1	1	1	1		1	1	1	1	1	1	1	1		1	1	1	1	1	1	1	1
29	1	2	2	1	1	2	1	2		1	2	1	1	1	1	2	2		1	2	1.5	1	1	1.5	1.5	2
30	1	1	1	1	1	1	1	1		1	1	1	1	1	1	1	1		1	1	1	1	1	1	1	1

## Sheet: Frequency
Frequency Experiment 1	Memory Set 1									Memory Set 2									Mean
Subject	0.5M	4M	8M	12M	16M	20M	24M	60M		0.5M	4M	8M	12M	16M	20M	24M	60M		0.5M	4M	8M	12M	16M	20M	24M	60M
1	3	3	3	1	3	3	2	1		4	2	2	3	2	3	2	2		3.5	2.5	2.5	2	2.5	3	2	1.5
2	3	3	3	3	2	3	2	3		3	2	2	2	2	3	2	1		3	2.5	2.5	2.5	2	3	2	2
3	3	3	3	2	3	3	3	3		4	3	3	3	3	3	2	3		3.5	3	3	2.5	3	3	2.5	3
4	3	3	2	3	2	3	3	3		3	3	4	4	1	3	2	3		3	3	3	3.5	1.5	3	2.5	3
5	3	3	3	4	2	1	2	3		4	3	2	2	2	2	3	3		3.5	3	2.5	3	2	1.5	2.5	3
6	2	2	4	3	3	2	4	3		3	4	2	2	3	2	2	4		2.5	3	3	2.5	3	2	3	3.5
7	4	3	3	3	3	2	3	3		4	5	5	2	2	3	2	2		4	4	4	2.5	2.5	2.5	2.5	2.5
8	3	3	3	4	4	4	4	4		3	3	3	4	4	4	4	4		3	3	3	4	4	4	4	4
9	5	2	2	2	2	2	2	2		3	2	2	2	2	1	2	2		4	2	2	2	2	1.5	2	2
10	4	3	2	2	3	2	3	3		3	3	3	3	3	3	3	2		3.5	3	2.5	2.5	3	2.5	3	2.5
11	3	3	5	3	3	3	3	3		3	3	3	5	3	5	3	3		3	3	4	4	3	4	3	3
12	2	3	3	2	1	4	2	2		3	3	2	1	3	3	2	3		2.5	3	2.5	1.5	2	3.5	2	2.5
13	2	3	2	4	4	4	4	4		3	3	4	3	3	4	4	4		2.5	3	3	3.5	3.5	4	4	4
14	4	3	3	3	4	3	3	3		5	3	3	3	2	3	3	3		4.5	3	3	3	3	3	3	3
15	3	2	3	2	4	2	5	4		4	4	5	4	3	2	3	4		3.5	3	4	3	3.5	2	4	4
16	3	3	3	2	3	3	2	3		3	3	4	3	2	3	2	3		3	3	3.5	2.5	2.5	3	2	3
17	3	2	4	2	2	3	1	2		2	2	4	2	2	2	2	2		2.5	2	4	2	2	2.5	1.5	2
18	3	3	3	3	3	3	3	3		4	3	3	3	3	4	3	2		3.5	3	3	3	3	3.5	3	2.5
19	4	3	2	3	1	4	2	3		3	4	1	3	2	4	4	3		3.5	3.5	1.5	3	1.5	4	3	3
20	2	3	3	2	3	4	3	2		4	4	5	2	3	2	3	4		3	3.5	4	2	3	3	3	3
21	4	3	4	2	3	3	3	2		4	2	3	3	3	3	2	3		4	2.5	3.5	2.5	3	3	2.5	2.5
22	2	5	3	2	4	3	2	3		4	3	3	1	2	3	2	4		3	4	3	1.5	3	3	2	3.5
23	2	1	2	1	1	1	2	4		2	2	2	1	4	5	2	1		2	1.5	2	1	2.5	3	2	2.5
24	5	3	3	3	4	3	2	2		4	3	3	2	3	3	3	3		4.5	3	3	2.5	3.5	3	2.5	2.5
25	3	1	3	1	4	3	2	3		4	2	3	3	2	1	2	1		3.5	1.5	3	2	3	2	2	2
26	3	3	3	3	3	3	3	3		4	3	3	3	3	4	3	2		3.5	3	3	3	3	3.5	3	2.5
27	2	2	4	3	4	3	4	4		4	2	3	3	3	3	3	4		3	2	3.5	3	3.5	3	3.5	4
28	4	2	3	2	3	3	2	3		3	2	2	2	2	3	2	2		3.5	2	2.5	2	2.5	3	2	2.5
29	3	3	2	2	2	2	2	3		3	2	3	2	3	3	3	3		3	2.5	2.5	2	2.5	2.5	2.5	3
30	2	2	2	2	3	2	2	3		2	3	2	3	2	2	3	3		2	2.5	2	2.5	2.5	2	2.5	3
