# Supplementary material for: Nonmonotonic recruitment of ventromedial prefrontal cortex during remote memory recall
Source: PLoS Biol. 2018 Jul 2;16(7):e2005479. doi: 10.1371/journal.pbio.2005479 (PMC6044544; doi:10.1371/journal.pbio.2005479)
Supplement: S12 Data — (XLSX) [file pbio.2005479.s019.xlsx]

## Sheet: Activity
Active/Static Experiment 2	Memory Set 1									Memory Set 2									Mean
Subject	0.5M	4M	8M	12M	16M	20M	24M	60M		0.5M	4M	8M	12M	16M	20M	24M	60M		0.5M	4M	8M	12M	16M	20M	24M	60M
1
2
3	1	1	2	1	1	2	2	1		2	2	1	2	1	2	2	2		1.5	1.5	1.5	1.5	1	2	2	1.5
4	2	2	2	1	2	1	1	1		1	1	1	1	1	1	2	1		1.5	1.5	1.5	1	1.5	1	1.5	1
5
6
7
8
9
10
11	1	1	1	1	1	1	1	1		1	1	1	1	1	1	1	1		1	1	1	1	1	1	1	1
12	2	1	2	1	1	1	1	2		1	1	1	2	1	1	1	1		1.5	1	1.5	1.5	1	1	1	1.5
13	1	1	1	1	2	1	1	1		1	1	1	1	1	1	1	1		1	1	1	1	1.5	1	1	1
14
15
16	1	1	1	1	1	1	1	1		1	1	1	1	1	1	1	1		1	1	1	1	1	1	1	1
17	1	2	1	1	1	1	1	2		1	2	2	2	1	1	1	1		1	2	1.5	1.5	1	1	1	1.5
18	1	1	1	1	1	1	1	1		1	1	1	1	1	1	1	1		1	1	1	1	1	1	1	1
19
20
21
22	1	2	2	2	1	1	1	1		2	1	1	2	1	1	1	1		1.5	1.5	1.5	2	1	1	1	1
23	2	2	2	2	2	2	2	2		2	2	2	2	2	2	2	2		2	2	2	2	2	2	2	2
24	2	2	2	2	1	1	2	2		1	2	2	1	1	1	1	1		1.5	2	2	1.5	1	1	1.5	1.5
25	2	1	1	1	2	1	2	1		1	1	1	2	1	2	1	2		1.5	1	1	1.5	1.5	1.5	1.5	1.5
26	2	1	2	2	2	2	2	2		1	1	1	2	1	2	2	1		1.5	1	1.5	2	1.5	2	2	1.5
27	1	2	1	2	1	2	2	2		2	1	2	2	1	2	1	1		1.5	1.5	1.5	2	1	2	1.5	1.5
28	1	2	1	1	1	1	2	1		1	2	1	1	1	1	1	1		1	2	1	1	1	1	1.5	1
29	1	1	2	2	1	2	1	1		1	2	1	2	1	2	1	1		1	1.5	1.5	2	1	2	1	1
30

## Sheet: Perspective
First/Third Person Perspective Experiment 2	Memory Set 1									Memory Set 2									Mean
Subject	0.5M	4M	8M	12M	16M	20M	24M	60M		0.5M	4M	8M	12M	16M	20M	24M	60M		0.5M	4M	8M	12M	16M	20M	24M	60M
1
2
3	1	1	1	1	1	1	1	1		1	1	1	1	1	1	1	1		1	1	1	1	1	1	1	1
4	1	1	2	2	1	1	1	1		1	2	1	1	1	1	1	1		1	1.5	1.5	1.5	1	1	1	1
5
6
7
8
9
10
11	1	1	1	1	1	1	1	1		1	1	1	1	1	1	1	1		1	1	1	1	1	1	1	1
12	2	1	1	2	1	1	2	2		1	1	1	2	1	2	1	2		1.5	1	1	2	1	1.5	1.5	2
13	1	1	1	1	1	1	1	1		1	1	1	1	1	1	1	1		1	1	1	1	1	1	1	1
14
15
16	1	1	1	1	1	1	1	1		1	1	1	1	1	1	1	1		1	1	1	1	1	1	1	1
17	1	2	1	1	1	1	2	1		1	1	1	1	1	1	1	1		1	1.5	1	1	1	1	1.5	1
18	1	1	1	1	1	1	1	1		1	1	1	1	1	1	1	1		1	1	1	1	1	1	1	1
19
20
21
22	1	1	1	1	1	1	1	1		1	1	1	1	1	2	1	1		1	1	1	1	1	1.5	1	1
23	1	1	1	1	1	1	1	1		1	1	1	1	1	1	1	1		1	1	1	1	1	1	1	1
24	1	1	1	1	1	1	1	1		1	1	1	1	1	1	1	1		1	1	1	1	1	1	1	1
25	1	1	1	1	1	1	1	1		1	1	1	1	1	1	1	1		1	1	1	1	1	1	1	1
26	1	1	1	1	1	1	1	1		1	1	1	1	1	1	1	1		1	1	1	1	1	1	1	1
27	1	1	1	2	1	1	2	1		2	1	2	1	1	1	1	1		1.5	1	1.5	1.5	1	1	1.5	1
28	1	1	1	1	1	1	2	1		1	1	1	1	1	1	1	1		1	1	1	1	1	1	1.5	1
29	1	2	2	2	1	1	2	1		2	2	2	1	1	1	1	2		1.5	2	2	1.5	1	1	1.5	1.5
30

## Sheet: Frequency
Frequency Experiment 2	Memory Set 1									Memory Set 2									Mean
Subject	0.5M	4M	8M	12M	16M	20M	24M	60M		0.5M	4M	8M	12M	16M	20M	24M	60M		0.5M	4M	8M	12M	16M	20M	24M	60M
1
2
3	2	2	1	1	2	2	2	1		2	2	1	3	1	3	1	1		2	2	1	2	1.5	2.5	1.5	1
4	1	2	1	1	2	3	2	1		2	3	1	3	1	2	1	1		1.5	2.5	1	2	1.5	2.5	1.5	1
5
6
7
8
9
10
11	1	4	2	2	3	2	3	4		3	3	3	3	3	2	2	2		2	3.5	2.5	2.5	3	2	2.5	3
12	1	1	1	1	1	1	1	1		1	1	1	1	1	1	1	3		1	1	1	1	1	1	1	2
13	1	2	2	1	1	1	1	1		2	1	1	1	1	1	1	2		1.5	1.5	1.5	1	1	1	1	1.5
14
15
16	3	3	3	2	2	2	2	1		3	3	3	2	2	3	2	3		3	3	3	2	2	2.5	2	2
17	2	2	3	2	2	2	2	2		2	2	2	2	2	2	2	2		2	2	2.5	2	2	2	2	2
18	3	2	2	2	2	2	2	2		3	2	2	2	2	3	2	2		3	2	2	2	2	2.5	2	2
19
20
21
22	2	3	1	1	1	1	1	1		3	1	2	1	1	1	2	1		2.5	2	1.5	1	1	1	1.5	1
23	1	1	1	1	2	1	1	1		1	1	1	2	1	1	2	1		1	1	1	1.5	1.5	1	1.5	1
24	3	3	2	2	3	3	1	1		3	3	3	2	3	2	3	2		3	3	2.5	2	3	2.5	2	1.5
25	3	1	1	2	3	2	1	2		2	2	1	1	1	1	1	1		2.5	1.5	1	1.5	2	1.5	1	1.5
26	2	1	1	2	1	1	1	1		2	1	1	1	1	1	1	1		2	1	1	1.5	1	1	1	1
27	3	4	3	3	4	2	1	3		2	2	3	1	3	3	2	1		2.5	3	3	2	3.5	2.5	1.5	2
28	2	2	2	1	2	3	1	1		2	1	2	2	1	2	1	1		2	1.5	2	1.5	1.5	2.5	1	1
29	1	2	2	2	2	1	1	1		1	1	2	2	2	1	1	1		1	1.5	2	2	2	1	1	1
30
