# Supplementary material for: Nonmonotonic recruitment of ventromedial prefrontal cortex during remote memory recall
Source: PLoS Biol. 2018 Jul 2;16(7):e2005479. doi: 10.1371/journal.pbio.2005479 (PMC6044544; doi:10.1371/journal.pbio.2005479)
Supplement: S13 Data — (XLSX) [file pbio.2005479.s020.xlsx]

## Sheet: Precuneus
Subject	0.5M	4M	8M	12M	16M	20M	24M	60M
1	0.020201	0.027941	0.0179018	0.0102003	0.0196705	0.0191442	-0.000880884	0.0102297
2	0.0167797	0.0121508	0.0126888	0.0179361	0.0184502	0.036085	0.0192482	0.0793077
3	0.0355391	0.0274419	0.0284029	0.0292848	0.0237553	0.00892697	0.0194595	0.0222164
4	0.00427458	-0.00326119	0.0107788	0.0402269	-0.00606422	-0.00771235	0.00133185	0.00409636
5	0.00287593	0.00139666	0.0112213	0.00493946	0.000902318	0.00978779	0.0376624	-0.00479965
6	0.00179239	-0.00100379	0.019548	0.0201474	0.0135418	0.00574825	0.0362509	0.025891
7	0.0150907	0.000792113	0.0237719	0.000887483	0.00907609	0.00245045	-0.00653226	0.0276476
8	0.0100895	0.010631	0.0136586	0.0180268	0.00890625	0.0265169	0.0222466	0.0284539
9	-0.00777384	-0.0161988	-0.00259571	0.0206629	-0.00443777	-0.0111883	0.00672711	-0.0134256
10	-0.00383545	0.00928989	0.0141504	-0.00482832	-0.0240077	-0.00354926	0.0139581	0.00882071
11	0.0144694	0.0154012	-0.00520566	0.0135227	0.00524223	-1.05502e-05	-0.0039439	0.025064
12	0.0283358	0.0130976	0.0423122	0.021647	0.0259828	0.0381053	0.035382	0.026977
13	0.0266711	0.00747828	0.0112967	0.0194666	0.0256274	0.0344624	0.00248621	0.0166282
14	-0.00973026	0.0334249	-0.00304217	0.0175145	0.00240952	0.0214399	-0.00233932	0.00879976
15	-0.000565311	-0.00740454	0.0163799	-0.0083232	0.00639786	0.0020235	-0.00960512	-0.00247137
16	0.00417369	0.0195376	0.0430472	0.00299577	-0.00748522	0.0148245	-0.00205719	0.0032419
17	0.0278563	0.00518452	0.0254614	0.0206304	0.00701982	0.0344659	0.0309972	0.0250978
18	0.0497311	0.0424747	0.0243796	0.0101313	0.0176752	0.0420846	0.0179877	0.0103644
19	0.0150816	-0.00118387	-0.00389561	0.00176365	-0.00214487	0.0134373	0.00811311	0.00888291
20	0.0211499	0.0182185	0.0175372	0.0103901	0.0288479	0.0146398	0.041962	0.0160537
21	-0.0163204	-0.026205	-0.0048365	0.0207763	0.0153314	0.0181928	0.0174802	0.0322612
22	0.0479499	0.0802668	0.0376614	0.0391373	0.0454412	-0.00501667	0.0591051	0.0214586
23	-0.0108059	-0.00101703	0.000542751	0.00612386	0.00520038	0.0107596	-0.00527716	0.000678105
24	-0.00254164	0.0190616	0.0239057	0.00583258	0.0210088	0.00395573	0.0191293	0.00952735
25	0.00546775	0.00455076	0.0197897	0.0201436	0.0425463	0.0205038	0.0159406	0.0359755
26	0.0135186	0.00278162	0.00286602	-0.00793547	0.0122163	0.00947143	0.0106135	0.0184458
27	0.0290882	-0.00711688	0.0146194	0.0207783	0.015331	0.00262872	0.0419085	0.00650877
28	-0.0102862	-0.00683206	0.018596	0.00229358	0.00409635	0.0154505	-0.00435961	0.0240294
29	0.000279588	0.0201854	0.00872053	0.0120541	0.00207891	-0.00347485	0.0107212	0.00193471
30	0.017876	0.0215367	0.0215455	-0.00567242	-0.00158354	0.0118742	0.0365411	0.000719675

## Sheet: Lateral_Temporal_Cortex
Subject	0.5M	4M	8M	12M	16M	20M	24M	60M
1	0.00721601	0.0196462	0.0151816	0.00691483	0.00692793	0.0178323	-0.00728098	0.0249314
2	0.0225809	0.00712108	0.00173044	0.00958923	0.00555941	0.00964937	0.00540729	0.0270119
3	-0.00251063	0.0231166	0.0131824	0.0118052	0.00412433	0.0156799	0.00247282	-0.00246926
4	0.0153189	-0.00508072	-0.0026292	0.0355994	-0.0137644	-0.01485	0.0121608	-0.00609554
5	0.00172785	0.00276261	0.00157621	0.00131514	0.000539424	0.00707513	0.0433821	-0.0116146
6	-0.00285046	0.00708218	0.00228986	0.00553522	0.0042154	-0.00297808	0.0166202	0.00830847
7	0.00333118	-0.00198031	0.00806856	-0.00818393	-0.00518508	-0.000207717	-0.00634444	0.00781922
8	0.0114944	0.010494	0.00181514	0.00694063	0.00528501	0.0168844	0.00267365	0.0144864
9	-0.0133547	0.00644843	-0.0069478	0.0101782	-0.00425982	-0.00346262	0.0101798	0.00988665
10	-0.0120771	0.000360499	-0.00266214	-0.00375039	0.00214356	-0.00250793	0.00503302	0.0168774
11	0.00880685	0.0123491	-0.00710943	0.0141257	0.00155225	-0.00724412	0.00370674	0.0249844
12	-0.00607502	0.00679817	0.00850363	0.0296938	0.0224767	0.00637756	0.0211687	-0.00793934
13	0.0152776	0.00528145	0.0046188	0.00591115	0.00462764	-0.00128356	-0.00981364	0.00194727
14	-0.00969912	0.0263871	0.00169102	0.00421258	0.0024753	0.0248033	0.00873284	0.00433076
15	-0.0115471	0.00039434	0.0100706	0.0157222	0.000320506	0.00355695	-0.00416639	0.0126796
16	0.00498589	0.0325014	0.0054992	-0.00229953	0.000475584	0.00995876	-0.00379955	-0.0116052
17	0.0106444	0.00772633	0.0160461	0.0169134	0.000255976	0.00916966	0.0272863	-0.00942735
18	0.000851631	0.0197218	0.0127764	0.0262903	0.0131873	0.0224686	0.0241045	-0.00173606
19	0.0095368	-0.00135747	-0.00126644	-0.00905685	8.71271e-05	0.00835218	0.00302957	-0.00255328
20	0.00794743	0.00260278	-0.00519248	0.0082111	8.87805e-05	0.0122829	0.0171721	-0.00327456
21	-0.00954101	-0.010757	0.00253288	0.00920947	0.000641855	0.00279059	-0.00166124	0.0154101
22	0.0348999	0.0446332	0.041963	0.0121858	0.034072	0.00908113	0.0346227	0.0132278
23	-0.00817786	-0.00471307	0.00983561	-0.00131448	0.0062122	0.00905724	-0.00883927	0.0126209
24	0.00493652	0.0127441	0.00659258	-0.0041613	0.0136139	0.00923729	0.00823007	-0.00678578
25	0.0087901	-0.00769018	-0.0013839	0.0197536	0.00612967	-0.000478185	-0.00112328	0.0176653
26	0.00727615	0.00759792	0.0022951	-0.0160236	-0.00212128	0.011989	0.000794791	0.0102396
27	0.0071407	-0.0205007	-0.00725314	-0.00010045	-0.00799802	-0.00909406	-0.00239906	0.00197162
28	0.00577399	-0.00746726	0.00483212	-0.00450563	0.000427833	0.00948023	-0.0100583	0.00768433
29	0.00596732	-0.00322119	0.00184616	0.0187758	-0.00219397	0.00992697	-0.000606754	0.024122
30	0.00753858	0.00552717	0.0107475	-0.00802818	-0.0137495	0.0156458	0.0170878	0.00904272

## Sheet: Parahippocampal_Cortex
Subject	0.5M	4M	8M	12M	16M	20M	24M	60M
1	-0.00446541	0.0114308	0.0113349	0.00573546	0.0110352	0.00896343	0.00078234	0.0112964
2	0.012561	0.000351691	0.00576794	-0.00118169	0.0100815	0.020064	-0.00126108	0.019909
3	0.00441871	0.0221045	0.00410579	0.00314997	-0.00761409	0.0083721	0.00763519	-0.00652567
4	0.0113069	0.000875284	-0.0288202	0.0214761	-0.0103804	0.010442	0.013694	0.0138681
5	0.00550221	0.00614653	0.00230778	0.010883	0.00561114	-0.00364496	0.00154712	-0.00522467
6	0.00398845	-0.00740654	0.0199359	0.0167908	0.0105105	-0.0233983	0.00723776	0.00282063
7	0.0134708	-0.00213736	-0.00474884	0.000108765	-0.00255028	0.0187207	0.00191604	0.0160547
8	-0.00887741	0.00198538	0.0016125	-0.000705697	0.00258601	0.0208245	0.0161265	0.0164821
9	-0.0181056	-0.00348936	-0.00963572	0.0133734	-0.00728231	-0.0270785	0.0171622	-0.0181123
10	0.0157384	0.00169582	-0.00635882	-0.00818676	-0.0194467	-0.00252512	0.00265036	0.00945278
11	-0.00568569	0.00424335	-0.0147049	-0.00781127	-0.00423086	-0.0101881	0.0011192	0.0205505
12	0.000393852	-0.000781497	-0.000518965	0.0033521	-0.0275928	0.0259185	0.00847039	0.0297219
13	0.0120988	0.00225298	0.0063413	0.0170099	0.0182418	0.00204383	0.00432763	0.0122046
14	0.00130428	0.000334367	-0.00488105	-0.00357229	0.0159375	0.00437896	0.00889396	-0.00800895
15	0.0111393	0.00215187	0.0158899	-0.000317546	0.00820562	0.00495231	-0.01322	0.00782773
16	0.0039456	0.0141366	0.00810967	-0.0154521	0.00182291	0.00430562	0.00859525	-0.00471706
17	-0.00558472	-0.00483505	0.0209411	0.00924565	0.0035025	0.0330733	0.028857	0.0480367
18	0.00700129	-0.00571343	0.0241677	0.00259824	0.0121105	0.0256892	0.0146417	-0.000106244
19	0.0119733	-0.00548698	-0.000981626	-0.00716852	0.00810305	0.00286078	0.00339109	0.00379797
20	0.0101313	0.0141334	0.000100375	0.0136799	-0.015499	0.0174565	0.00534434	0.0396358
21	-0.0208821	-0.0091673	-0.00617696	0.0342612	0.00809458	0.0212368	-0.001268	0.0138004
22	0.0331636	0.0188027	0.0258712	0.0217979	0.0301797	-0.00949764	0.0262123	0.0116951
23	0.00316654	-0.0138372	3.21176e-05	-0.0029892	0.00442465	-0.00849875	0.00237637	0.0139578
24	-0.012461	0.0127942	0.00305212	-0.000329752	0.0214172	-0.00156761	0.0169582	-0.0013376
25	0.0128826	-0.00294615	0.00975327	0.0259244	0.0116761	0.018037	0.0189327	0.0312712
26	0.0154142	-0.00829206	0.0146182	-0.011231	0.00294211	0.0157389	0.000642528	0.0227381
27	-0.00972	-0.0095508	0.0182305	-0.00888149	0.0140237	0.00086721	0.0229912	0.0188309
28	0.00641812	0.0110533	0.0216128	1.12863e-05	0.00801961	-0.00288185	0.00600892	0.0067134
29	0.00227935	0.0222817	-0.0115069	0.0287276	-0.00412254	-0.000848115	-0.000220692	-0.00759072
30	0.00615638	0.0312789	0.0174958	-0.0019889	-0.0165986	0.00893605	0.0166548	0.00216668

## Sheet: Retrosplenial_Cortex
Subject	0.5M	4M	8M	12M	16M	20M	24M	60M
1	0.00150015	0.0181786	-0.000682939	0.00186371	0.0114941	0.0055961	-0.0100297	0.0159861
2	-0.00881996	-0.0431643	-0.0111079	0.0250071	0.0314579	0.0286314	0.00877332	0.0468043
3	-0.00246767	0.00814735	0.0109068	0.00569752	0.00184872	0.0184797	-0.0117726	0.00703584
4	-0.0117769	-0.0110178	-0.0121173	0.0062522	0.017616	-0.0188256	-0.0273167	-0.0053011
5	0.00156595	-0.00282658	-0.00109179	0.0145809	-0.00839051	-0.00843583	0.0318824	-0.0107326
6	0.0148827	-0.0219546	-0.00957684	0.0329693	-0.00601617	-0.0138689	0.0355565	0.00432144
7	-0.00153263	-0.00671203	0.0148794	-0.0100891	-0.0221447	0.00123936	0.00391798	0.0051495
8	-0.0104829	0.00117915	-0.00484706	0.0109977	0.0121701	0.0325468	0.000726546	0.0114738
9	0.00056233	-0.0260625	0.0101622	0.0342008	0.0136417	-0.0158013	0.012452	-0.020853
10	0.0105068	0.00467415	0.00684324	-0.00325833	-0.0114327	-0.00683839	0.0016046	0.00432234
11	0.0148954	0.0148589	0.0034441	0.0155637	0.00134983	0.00520684	-0.000260193	0.0357744
12	0.0190841	-0.0128691	-0.00113497	-0.00726215	-0.0183102	0.0427236	0.0270711	0.012528
13	-0.00241639	-0.00548581	-0.00185156	-0.0175682	0.0310033	0.00759201	-0.00511592	-0.00724529
14	-0.0188687	0.041775	-0.00241419	0.0259213	0.0107863	0.00901139	-0.0102992	-0.00715319
15	0.0151385	-0.0101779	0.0133782	-0.0118363	0.00715407	0.00703239	-0.0278009	-0.00134662
16	0.0016607	0.00174575	0.00955144	0.00788844	0.00777176	0.00353422	-0.00609593	0.00643866
17	0.00324	-0.00152393	0.00772883	0.020783	0.00804648	0.0313422	0.0393557	0.032476
18	-0.00688218	0.00864617	0.0433533	0.00971153	-0.00117533	0.0320038	-0.00496294	-0.00146463
19	-0.000928838	-0.00219978	0.0043001	-0.022431	0.00203784	-0.016989	0.0130583	0.0150953
20	0.0171798	0.0147535	-0.018281	-0.023743	0.0287582	0.0246718	-0.000823718	-0.00592993
21	-0.0378715	-0.0170178	0.00548054	0.0160632	-0.000880873	-0.000159937	-0.0121231	0.0400697
22	0.0249092	0.0330239	0.0394165	0.0155102	0.0453745	-0.0225895	0.0094988	0.0130697
23	-0.0113249	0.00259777	-0.0251827	-0.00780814	0.0133928	-0.00918432	-0.00485818	0.00596751
24	-0.00888913	0.0240799	-0.0030949	0.00938535	-0.000478632	-0.0079602	0.0130235	0.0113624
25	0.019805	-0.000740235	0.0055069	-0.00454595	-0.00989741	-0.000143693	0.00957939	0.00825511
26	0.00132198	-0.00231422	0.0415069	-0.00387138	0.000571469	0.00458391	-0.00522674	0.0208742
27	0.0209421	-0.0175283	0.022562	-0.00803997	-0.00323006	-0.00644816	0.0321518	-0.0277096
28	-0.0137036	-0.009604	0.030131	-0.00120348	-0.00401887	0.0129075	-0.0190938	0.0127165
29	-0.0121796	0.0339041	-0.040893	0.0135879	0.0173301	0.0102227	0.000538692	0.00971962
30	-0.00422875	0.00349626	0.0140437	0.0051386	-0.00156329	0.0206458	0.0120125	-0.00412478

## Sheet: Temporal_Pole
Subject	0.5M	4M	8M	12M	16M	20M	24M	60M
1	0.00263456	0.0102687	0.0137241	0.00511085	0.00499594	0.00915465	-0.00159944	0.0208788
2	0.00980457	0.00488305	-0.00840099	0.0136381	-0.00291996	0.00756155	-0.000141842	0.0093597
3	0.00371592	0.0211974	0.00581945	0.00354985	0.00203428	0.00944312	0.00850022	0.0051385
4	-0.0031254	-0.0124668	-0.00757272	0.00727267	-0.0107737	-0.00539735	0.00448155	0.00022663
5	0.00191027	0.00438317	-0.00742005	-0.0096028	-0.0112937	-0.00240396	0.0188424	0.0145608
6	-0.00583763	-0.00273767	-0.000825651	-0.00461526	-0.00339835	-0.00178619	0.00584563	0.00428549
7	0.00985263	0.00931418	0.011425	-0.00649377	0.00647985	-0.00386211	-0.00134547	0.0112557
8	-0.00354469	0.0122269	0.0112152	0.00600286	0.0134758	0.013746	0.0150762	0.00678785
9	-0.00379677	0.0019849	-0.0101329	-0.00536263	-0.0126969	-0.011141	-0.000783281	0.0104294
10	0.000185163	-0.00128446	-0.00639297	0.00174729	-0.00814217	-0.00499665	0.0115875	0.00053819
11	0.0215809	0.00212607	0.0149045	0.00433636	0.0214695	-0.00717982	0.0102851	0.0151883
12	-0.00442126	-0.0047086	-0.000855384	0.0112631	-0.00457209	0.0119804	0.0242786	0.000373328
13	0.00878494	-0.010722	0.00066259	0.0147399	-0.000730987	0.00283449	-0.00139861	0.0127351
14	-0.0063745	0.0222625	0.00305979	-0.00776572	-0.0049101	0.0188	-0.000416564	0.00649488
15	0.00625059	0.00530732	0.00144569	0.00102321	0.00505184	-0.00238459	-0.0129367	0.017255
16	-0.00143054	0.0107104	0.0293976	0.00209101	-0.00476418	-0.0049143	0.00444253	0.00655019
17	0.00434163	-0.00887345	0.01291	0.0178742	0.0118424	0.00257109	0.020937	0.00516854
18	0.00262241	0.0114354	0.0142698	0.0088299	0.00431821	0.0113145	0.0205976	0.000608471
19	0.0223976	-0.00581541	0.000289135	-0.000747352	-0.00612104	-0.00503341	0.0077085	-0.00818375
20	0.00631596	-0.00522754	-0.00680614	0.010587	-0.00801804	0.00182808	-0.00378436	0.00135185
21	-0.000239057	-0.0173509	0.00176383	0.00419897	0.00538977	-0.00124439	-0.000341465	0.00887706
22	0.0201984	0.0224433	0.029575	0.0212079	0.0367804	-0.0148505	0.0127083	0.0240869
23	-0.0250609	-0.00457411	-0.0124662	0.000639664	-0.000263142	0.00747607	0.00866144	0.0262802
24	0.000203938	0.0286822	-0.0180246	0.000386311	0.0092441	0.00714447	0.0144968	-0.00169721
25	0.0122649	0.00316749	0.00670507	0.0191721	0.00424531	-0.000840271	-0.00549111	0.0086265
26	0.00265896	0.00702377	0.00162478	-0.0178455	-0.0039254	0.00575141	-0.00868913	0.01415
27	-0.00764227	-0.0199697	-0.00514773	0.00485109	0.00145593	-0.0181541	0.0131866	-0.00356248
28	0.00612101	-0.0132667	0.00129921	-0.0140959	0.0045172	0.000551912	-0.00218509	0.000386472
29	0.00384338	-0.00608924	0.0199091	0.00249982	-0.0025971	-0.00171069	-0.000592518	0.00792191
30	0.00623013	0.00014002	0.00762798	-0.000927767	-0.0106187	0.023698	0.00460014	0.0149052

## Sheet: Entorhinal-Perirhinal_Cortex
Subject	0.5M	4M	8M	12M	16M	20M	24M	60M
1	0.0160065	0.0219292	-0.00827771	0.00356046	-0.002791	-0.00431571	0.000210409	0.0187296
2	0.0122802	0.00750759	-0.00361217	0.0160091	-0.0330594	0.0100038	-0.0050298	0.0157881
3	0.00484677	0.0164187	0.000955589	0.00798549	-0.0222263	0.00457574	-0.00209763	0.0145876
4	-0.000364689	-0.0138154	0.0112809	0.0109408	-0.0198968	-0.0224049	0.0104745	0.0199106
5	-0.00187927	0.000505088	-0.0133872	-0.00548343	-0.00693982	0.00307205	0.000526783	0.000799228
6	-0.00160097	0.00484809	0.00334541	0.000913984	-0.0132438	-0.0203324	0.0131007	0.00538195
7	-0.0123901	0.00500782	0.00478617	0.00363201	-0.0199377	0.0102647	0.0101878	-0.00126798
8	-0.00203683	0.00627766	0.000302437	0.00335186	0.00838839	0.0185649	0.00316591	-0.00482238
9	-0.000128877	0.016012	0.00990222	0.00908936	0.000737683	-0.00541873	-0.0299941	-0.0108284
10	0.0107927	0.0194004	0.00758434	-0.000462804	-0.0175979	-0.0057206	0.00795851	-0.0185484
11	0.00503817	-0.00380271	-0.00839632	-0.00328358	0.00794481	-0.0146053	-0.00580567	-0.0238671
12	-0.0138879	-0.0173494	-0.0112718	0.0176046	-0.0146044	-0.00936631	0.0190313	-0.00216014
13	-0.00038534	0.00970214	0.018925	0.00879018	0.019466	0.0114258	-0.00159793	0.0104298
14	-0.0158078	-0.00603162	-0.00246567	0.00288233	-0.0157443	0.0161214	-0.0147013	0.0174327
15	-0.0129801	0.0014542	-0.0130547	-0.0178442	0.00809036	-0.00999576	-0.0233936	0.0130875
16	0.0119831	0.00583505	0.0158928	0.00110556	0.00247117	0.0066861	0.000357293	-0.00382244
17	-0.00744384	0.0189338	0.0174215	0.018288	0.0217879	0.0154579	0.00735451	0.0110593
18	-0.00478262	-0.0146289	-0.000639264	0.00104906	-0.00264149	0.00692605	0.00549856	-0.0123476
19	0.016743	0.00878814	0.00422381	0.00660827	0.00395395	-0.0124042	-0.0218673	0.00662322
20	0.0037027	-0.00789557	-0.00414959	0.0019327	0.0115335	0.00861882	0.0153122	0.0278763
21	-0.0039289	-0.00668988	0.00823669	0.00267341	0.00738365	-0.0106993	-0.00409125	0.0136881
22	0.0193336	0.0103921	0.0225232	-0.0129971	0.018975	-0.017468	0.00750951	0.00604163
23	-0.0223925	0.0299488	-0.0128889	0.020706	-0.00363177	-0.0133439	-0.00572753	0.0162082
24	-0.00869473	0.013749	-0.00917509	0.00473551	0.01246	0.0100865	0.019076	0.0040717
25	0.0308806	0.00203872	-0.00522896	0.017795	-0.0103176	0.000855893	0.00944733	-0.00255551
26	0.0143782	0.0121432	0.00527042	-0.00753763	-0.0272559	0.00908653	0.00180531	0.000829159
27	0.00383183	-0.00937413	-0.0351458	-0.0012039	0.000228487	0.0167162	-0.00532584	0.0293883
28	0.0195452	0.02408	0.00948071	-0.0291041	0.00848106	-0.00656697	-0.00455124	0.016744
29	-0.00141248	-0.0214538	-0.017765	-0.00739794	0.00363565	-0.0193243	0.00178048	0.00223751
30	0.0039193	-0.000300898	-0.007142	-0.00838699	-0.0223173	0.0354018	0.01645	0.0116501

## Sheet: Hippocampus
Subject	0.5M	4M	8M	12M	16M	20M	24M	60M
1	0.00209886	0.0143337	0.000185334	-0.00110766	0.00882949	-0.0022661	-0.0123507	0.00931176
2	0.0109811	0.00235183	0.00089184	0.0123709	0.00609473	0.00657245	-0.00745072	0.0139428
3	0.000215654	0.0135156	0.00854955	0.00614067	-0.00393089	0.00810049	-0.00213681	0.00848215
4	0.00372843	-0.00157893	-0.0215789	0.00199857	-0.00979834	0.0250898	0.00806372	-0.00727741
5	0.0103056	-0.00142606	0.013224	-0.00278182	-0.0115079	0.00835045	0.00903031	0.00628847
6	-0.00308881	-0.0111498	0.00535105	0.00467184	0.00651794	-0.0112416	0.00852373	0.0037118
7	-0.00215887	-0.00405495	0.00403019	-0.00161842	-0.00833034	0.0102203	-0.0121474	-0.0055324
8	-0.0047208	0.0129246	0.00939458	0.00377316	0.00450573	0.00942132	0.0058672	0.000380677
9	-0.00911758	-0.00926558	-0.00764663	0.0311177	-0.00432214	-0.024598	0.00958602	-0.0121232
10	-0.000511787	0.00784243	-0.00499627	-0.00807325	-0.00775786	0.00521101	0.0121262	0.000353259
11	0.00605463	0.0100957	-0.0206866	0.00363055	0.00564417	-0.0113483	0.000239706	0.00489971
12	0.0125411	-0.0116785	-0.0166611	0.000530404	-0.023465	0.0235471	8.23059e-05	-0.003172
13	-0.00677477	0.00314019	-0.00060034	0.0173697	0.00443918	-0.00579542	-0.000702754	0.0103568
14	0.00270406	0.0130361	0.00442301	-0.00830359	-0.00276368	0.000874115	-0.00378354	-0.00128815
15	0.00266357	-0.00157419	0.0145999	-0.0122819	0.0129601	0.0020881	-0.00358064	0.00454835
16	-0.00194525	0.00219735	0.00177173	0.0138859	0.00229628	-0.00488718	0.00706779	-0.00396513
17	-0.00339722	-0.01194	0.0155582	0.00658472	-0.00102214	0.0124467	0.0123665	0.00393443
18	-0.00767374	0.00355749	0.0151848	0.0183052	-0.00522857	-0.00167942	0.00703012	0.00501456
19	0.00662198	-0.0098328	-0.00429341	-0.00243995	-0.0088374	0.00330393	0.00742591	0.00867327
20	0.00159005	0.000140085	-0.00536197	0.00729792	0.00390854	0.00423334	-0.00648102	0.0124271
21	-0.000903495	-0.0198932	-0.0052179	0.00995282	0.00671929	-0.00679679	-0.00542079	0.00506582
22	0.0104356	0.0131918	0.0183256	0.0071743	0.0422804	-0.00395881	0.00779989	0.0194793
23	-0.0219295	0.0081349	0.00986182	0.00508221	-0.00132151	-0.00651894	-0.0133715	0.0255582
24	0.000898891	0.00420721	-0.00744061	-0.00296616	0.00254575	-0.00589457	0.0184441	1.1494e-05
25	0.00902413	-0.00661656	0.000926032	0.0070428	-0.0192671	-0.00571047	-0.00378512	-0.00648048
26	-0.00592974	-0.0116068	-0.00104771	-0.0148686	0.00543302	0.00415634	-0.00012483	0.00171202
27	0.000871684	-0.011342	0.0107951	0.00750842	-0.0130297	-0.00563494	0.00116685	0.000598451
28	-0.00161594	-0.0122579	0.0219596	-0.00398913	-0.00359533	0.00173858	-0.0128442	0.0178159
29	0.00236677	0.00940072	-0.00997346	0.00598946	-0.00631985	0.00051795	-0.0164967	0.00144515
30	0.00559197	0.0111717	-0.00399573	-0.0120429	-0.0196413	0.0106869	0.0156167	0.00505458
